# Supplementary material for: Crystal structure of bis­[3-meth­oxy-17β-estra-1,3,5(10)-trien-17-yl] oxalate
Source: Acta Crystallogr Sect E Struct Rep Online. 2014 Jul 19;70(Pt 8):62–4. doi: 10.1107/S1600536814009349 (PMC4158478; doi:10.1107/S1600536814009349)
Supplement: Supplementary file 1 [file e-70-00062-sup1.cif]

##############################################################################
#                                                                            #
# This CIF contains the data in a paper accepted for publication in          #
# Acta Crystallographica Section E. It conforms to the requirements of       #
# Notes for Authors for Acta Crystallographica Section E, and has been       #
# peer reviewed under the auspices of the IUCr Commission on Journals.       #
#                                                                            #
# Full details of the Crystallographic Information File format               #
# are given in the paper "The Crystallographic Information File (CIF):       #
# a New Standard Archive File for Crystallography" by S. R. Hall, F. H.      #
# Allen and I. D. Brown [Acta Cryst. (1991), A47, 655-685].                  #
#                                                                            #
# The current version of the core CIF dictionary is obtainable from          #
# ftp://ftp.iucr.org/pub/cif_core.dic.                                       #
#                                                                            #
# Software is freely available for graphical display of the structure(s)     #
# in this CIF. For information consult the CIF software page                 #
# http://www.iucr.org/resources/cif/software.                                #
#                                                                            #
# This file may be used for bona fide research purposes within the           #
# scientific community so long as proper attribution is given to the journal # 
# article from which it was obtained.                                        #
#                                                                            #
##############################################################################
data_I
_audit_creation_method     SHELXL-97
_database_code_depnum_ccdc_archive     'CCDC 1004276'
_chemical_name_systematic
;
Bis[3-methoxy-17\b-estra-1,3,5(10)-trien-17-yl] oxalate
;
_chemical_name_common
;
Bis(17-\b-estradiol 3-methyl ether) oxalate diester
;
_chemical_formula_moiety     'C40 H50 O6'
_chemical_formula_sum     'C40 H50 O6'
_chemical_formula_weight     626.80
_chemical_melting_point     ?
_symmetry_cell_setting     orthorhombic
_symmetry_space_group_name_H-M     'P 21 21 21'
_symmetry_space_group_name_Hall     'P 2ac 2ab'
loop_
    _symmetry_equiv_pos_as_xyz
    'x, y, z'
    '-x+1/2, -y, z+1/2'
    '-x, y+1/2, -z+1/2'
    'x+1/2, -y+1/2, -z'
_cell_length_a     7.8559(4)
_cell_length_b     14.1579(10)
_cell_length_c     29.888(2)
_cell_angle_alpha     90.00
_cell_angle_beta     90.00
_cell_angle_gamma     90.00
_cell_volume     3324.2(4)
_cell_formula_units_Z     4
_cell_measurement_reflns_used     4069
_cell_measurement_theta_min     1.00
_cell_measurement_theta_max     27.48
_cell_measurement_temperature     120(2)
_exptl_crystal_description     rod
_exptl_crystal_colour     colourless
_exptl_crystal_size_max     0.25
_exptl_crystal_size_mid     0.08
_exptl_crystal_size_min     0.06
_exptl_crystal_density_diffrn     1.252
_exptl_crystal_density_meas     ?
_exptl_crystal_density_method     'not measured'
_exptl_crystal_F_000     1352
_exptl_absorpt_coefficient_mu     0.083
_exptl_absorpt_correction_type     none
_exptl_absorpt_process_details     ?
_exptl_absorpt_correction_T_min     .
_exptl_absorpt_correction_T_max     .
_exptl_special_details     ?
_diffrn_ambient_temperature     120(2)
_diffrn_radiation_type     MoK\a
_diffrn_radiation_wavelength     0.71073
_diffrn_radiation_source     'fine-focus sealed tube'
_diffrn_radiation_monochromator     graphite
_diffrn_measurement_device_type     'Nonius KappaCCD'
_diffrn_measurement_method     '\w and \f'
_diffrn_detector_area_resol_mean     ?
_diffrn_reflns_number     21809
_diffrn_reflns_av_R_equivalents     0.1690
_diffrn_reflns_av_sigmaI/netI     0.1563
_diffrn_reflns_theta_min     2.93
_diffrn_reflns_theta_max     26.00
_diffrn_reflns_theta_full     26.00
_diffrn_measured_fraction_theta_max     0.991
_diffrn_measured_fraction_theta_full     0.991
_diffrn_reflns_limit_h_min     -9
_diffrn_reflns_limit_h_max     8
_diffrn_reflns_limit_k_min     -17
_diffrn_reflns_limit_k_max     17
_diffrn_reflns_limit_l_min     -35
_diffrn_reflns_limit_l_max     36
_diffrn_standards_number     ?
_diffrn_standards_interval_count     ?
_diffrn_standards_interval_time     ?
_diffrn_standards_decay_%     0
_refine_special_details
;
 Refinement of F^2^ against ALL reflections.  The weighted R-factor wR and
 goodness of fit S are based on F^2^, conventional R-factors R are based
 on F, with F set to zero for negative F^2^. The threshold expression of
 F^2^ > 2sigma(F^2^) is used only for calculating R-factors(gt) etc. and is
 not relevant to the choice of reflections for refinement.  R-factors based
 on F^2^ are statistically about twice as large as those based on F, and R-
 factors based on ALL data will be even larger.
;
_reflns_number_total     3674
_reflns_number_gt     2220
_reflns_threshold_expression     I>2\s(I)
_refine_ls_structure_factor_coef     Fsqd
_refine_ls_matrix_type     full
_refine_ls_R_factor_all     0.1555
_refine_ls_R_factor_gt     0.0750
_refine_ls_wR_factor_gt     0.1085
_refine_ls_wR_factor_ref     0.1284
_refine_ls_goodness_of_fit_ref     1.018
_refine_ls_restrained_S_all     1.018
_refine_ls_number_reflns     3674
_refine_ls_number_parameters     420
_refine_ls_number_restraints     0
_refine_ls_hydrogen_treatment     constr
_refine_ls_weighting_scheme     calc
_refine_ls_weighting_details
                 'calc w=1/[\s^2^(Fo^2^)+(0.0633P)^2^] where P=(Fo^2^+2Fc^2^)/3'
_atom_sites_solution_hydrogens     geom
_atom_sites_solution_primary     direct
_atom_sites_solution_secondary     difmap
_refine_ls_shift/su_max     0.000
_refine_ls_shift/su_mean     0.000
_refine_diff_density_max     0.317
_refine_diff_density_min     -0.307
_refine_ls_extinction_method     'SHELXL97 (Sheldrick, 2008)'
_refine_ls_extinction_coef     0.0132(14)
_refine_ls_extinction_expression
                                  'Fc^*^=kFc[1+0.001xFc^2^\l^3^/sin(2\q)]^-1/4^'
_refine_ls_abs_structure_details     'None'
loop_
    _atom_type_symbol
    _atom_type_description
    _atom_type_scat_dispersion_real
    _atom_type_scat_dispersion_imag
    _atom_type_scat_source
    'C' 'C' 0.0033 0.0016
                         'International Tables Vol C Tables 4.2.6.8 and 6.1.1.4'
    'H' 'H' 0.0000 0.0000
                         'International Tables Vol C Tables 4.2.6.8 and 6.1.1.4'
    'O' 'O' 0.0106 0.0060
                         'International Tables Vol C Tables 4.2.6.8 and 6.1.1.4'
_computing_data_collection     'COLLECT (Nonius, 1998)'
_computing_cell_refinement     'SCALEPACK (Otwinowski & Minor, 1997)'
_computing_data_reduction
;
DENZO and SCALEPACK (Otwinowski & Minor, 1997), and SORTAV (Blessing,
1995)
;
_computing_structure_solution     'SHELXS97 (Sheldrick, 2008)'
_computing_structure_refinement     'SHELXL97 (Sheldrick, 2008)'
_computing_molecular_graphics     'ORTEP-3 for Windows (Farrugia, 2012)'
_computing_publication_material     'SHELXL97 (Sheldrick, 2008)'
loop_
    _atom_site_type_symbol
    _atom_site_label
    _atom_site_fract_x
    _atom_site_fract_y
    _atom_site_fract_z
    _atom_site_U_iso_or_equiv
    _atom_site_adp_type
    _atom_site_calc_flag
    _atom_site_refinement_flags
    _atom_site_occupancy
    _atom_site_symmetry_multiplicity
    _atom_site_disorder_assembly
    _atom_site_disorder_group
    C C1 0.1936(5) 0.1231(3) 1.09702(12) 0.0288(10) Uani d . 1 1 . .
    H H1 0.1244 0.0772 1.0826 0.035 Uiso calc R 1 1 . .
    C C2 0.1253(6) 0.1738(3) 1.13226(13) 0.0320(11) Uani d . 1 1 . .
    H H2 0.0108 0.1639 1.1413 0.038 Uiso calc R 1 1 . .
    C C3 0.2256(6) 0.2390(3) 1.15401(13) 0.0317(11) Uani d . 1 1 . .
    C C3A 0.0043(6) 0.2884(3) 1.20355(15) 0.0525(14) Uani d . 1 1 . .
    H H3A -0.0151 0.3322 1.2285 0.079 Uiso calc R 1 1 . .
    H H3B -0.0228 0.2240 1.2131 0.079 Uiso calc R 1 1 . .
    H H3C -0.0687 0.3060 1.1783 0.079 Uiso calc R 1 1 . .
    C C4 0.3910(6) 0.2540(3) 1.13966(13) 0.0308(11) Uani d . 1 1 . .
    H H4 0.4600 0.2991 1.1547 0.037 Uiso calc R 1 1 . .
    C C5 0.4578(5) 0.2042(3) 1.10366(12) 0.0283(10) Uani d . 1 1 . .
    C C6 0.6359(5) 0.2281(3) 1.08821(13) 0.0316(11) Uani d . 1 1 . .
    H H6A 0.7095 0.2364 1.1148 0.038 Uiso calc R 1 1 . .
    H H6B 0.6328 0.2891 1.0720 0.038 Uiso calc R 1 1 . .
    C C7 0.7154(5) 0.1538(3) 1.05784(12) 0.0284(10) Uani d . 1 1 . .
    H H7A 0.8183 0.1802 1.0434 0.034 Uiso calc R 1 1 . .
    H H7B 0.7503 0.0985 1.0759 0.034 Uiso calc R 1 1 . .
    C C8 0.5891(5) 0.1231(3) 1.02223(12) 0.0268(10) Uani d . 1 1 . .
    H H8 0.5479 0.1803 1.0059 0.032 Uiso calc R 1 1 . .
    C C9 0.4351(5) 0.0748(3) 1.04514(12) 0.0275(10) Uani d . 1 1 . .
    H H9 0.4824 0.0180 1.0607 0.033 Uiso calc R 1 1 . .
    C C10 0.3587(5) 0.1362(3) 1.08178(13) 0.0259(10) Uani d . 1 1 . .
    C C11 0.3043(5) 0.0365(3) 1.01134(13) 0.0323(10) Uani d . 1 1 . .
    H H11A 0.2483 0.0902 0.9961 0.039 Uiso calc R 1 1 . .
    H H11B 0.2157 0.0006 1.0276 0.039 Uiso calc R 1 1 . .
    C C12 0.3877(5) -0.0279(3) 0.97611(13) 0.0315(11) Uani d . 1 1 . .
    H H12A 0.4284 -0.0865 0.9908 0.038 Uiso calc R 1 1 . .
    H H12B 0.3019 -0.0458 0.9534 0.038 Uiso calc R 1 1 . .
    C C13 0.5359(6) 0.0206(3) 0.95328(12) 0.0276(10) Uani d . 1 1 . .
    C C14 0.6641(5) 0.0544(3) 0.98867(12) 0.0253(10) Uani d . 1 1 . .
    H H14 0.6981 -0.0029 1.0061 0.030 Uiso calc R 1 1 . .
    C C15 0.8217(5) 0.0831(3) 0.96073(13) 0.0347(11) Uani d . 1 1 . .
    H H15A 0.9277 0.0744 0.9782 0.042 Uiso calc R 1 1 . .
    H H15B 0.8138 0.1499 0.9512 0.042 Uiso calc R 1 1 . .
    C C16 0.8178(6) 0.0159(3) 0.91974(14) 0.0381(12) Uani d . 1 1 . .
    H H16A 0.8119 0.0521 0.8915 0.046 Uiso calc R 1 1 . .
    H H16B 0.9200 -0.0250 0.9191 0.046 Uiso calc R 1 1 . .
    C C17 0.6567(6) -0.0427(3) 0.92658(12) 0.0313(11) Uani d . 1 1 . .
    H H17 0.6848 -0.1001 0.9447 0.038 Uiso calc R 1 1 . .
    C C18 0.4706(6) 0.1014(3) 0.92326(13) 0.0335(11) Uani d . 1 1 . .
    H H18A 0.5671 0.1314 0.9081 0.050 Uiso calc R 1 1 . .
    H H18B 0.4114 0.1483 0.9417 0.050 Uiso calc R 1 1 . .
    H H18C 0.3918 0.0758 0.9009 0.050 Uiso calc R 1 1 . .
    C C51 0.1276(5) 0.1300(3) 0.61705(12) 0.0272(10) Uani d . 1 1 . .
    H H51 0.2452 0.1250 0.6241 0.033 Uiso calc R 1 1 . .
    C C52 0.0804(5) 0.1861(3) 0.58125(13) 0.0276(10) Uani d . 1 1 . .
    H H52 0.1635 0.2193 0.5643 0.033 Uiso calc R 1 1 . .
    C C53 -0.0910(6) 0.1929(3) 0.57065(13) 0.0292(10) Uani d . 1 1 . .
    C C53A -0.0362(6) 0.3019(3) 0.51109(13) 0.0377(11) Uani d . 1 1 . .
    H H53A -0.0958 0.3338 0.4866 0.057 Uiso calc R 1 1 . .
    H H53B 0.0542 0.2618 0.4988 0.057 Uiso calc R 1 1 . .
    H H53C 0.0137 0.3491 0.5311 0.057 Uiso calc R 1 1 . .
    C C54 -0.2088(6) 0.1447(3) 0.59550(13) 0.0323(10) Uani d . 1 1 . .
    H H54 -0.3258 0.1494 0.5878 0.039 Uiso calc R 1 1 . .
    C C55 -0.1614(5) 0.0891(3) 0.63183(13) 0.0283(10) Uani d . 1 1 . .
    C C56 -0.2988(5) 0.0420(3) 0.65920(14) 0.0340(11) Uani d . 1 1 . .
    H H56A -0.3869 0.0169 0.6387 0.041 Uiso calc R 1 1 . .
    H H56B -0.3536 0.0900 0.6785 0.041 Uiso calc R 1 1 . .
    C C57 -0.2337(5) -0.0382(3) 0.68852(14) 0.0332(11) Uani d . 1 1 . .
    H H57A -0.3233 -0.0571 0.7101 0.040 Uiso calc R 1 1 . .
    H H57B -0.2064 -0.0937 0.6696 0.040 Uiso calc R 1 1 . .
    C C58 -0.0757(5) -0.0071(3) 0.71376(13) 0.0287(10) Uani d . 1 1 . .
    H H58 -0.1030 0.0519 0.7307 0.034 Uiso calc R 1 1 . .
    C C59 0.0704(5) 0.0145(3) 0.68065(12) 0.0269(10) Uani d . 1 1 . .
    H H59 0.0982 -0.0469 0.6658 0.032 Uiso calc R 1 1 . .
    C C60 0.0123(5) 0.0806(3) 0.64322(12) 0.0248(10) Uani d . 1 1 . .
    C C61 0.2325(5) 0.0455(3) 0.70446(12) 0.0304(10) Uani d . 1 1 . .
    H H61A 0.2123 0.1068 0.7195 0.037 Uiso calc R 1 1 . .
    H H61B 0.3241 0.0546 0.6821 0.037 Uiso calc R 1 1 . .
    C C62 0.2897(6) -0.0270(3) 0.73903(13) 0.0328(10) Uani d . 1 1 . .
    H H62A 0.3248 -0.0856 0.7235 0.039 Uiso calc R 1 1 . .
    H H62B 0.3898 -0.0022 0.7553 0.039 Uiso calc R 1 1 . .
    C C63 0.1492(5) -0.0500(3) 0.77237(12) 0.0286(10) Uani d . 1 1 . .
    C C64 -0.0115(5) -0.0810(3) 0.74658(13) 0.0303(10) Uani d . 1 1 . .
    H H64 0.0239 -0.1363 0.7280 0.036 Uiso calc R 1 1 . .
    C C65 -0.1299(6) -0.1210(3) 0.78286(13) 0.0441(13) Uani d . 1 1 . .
    H H65A -0.2075 -0.1694 0.7703 0.053 Uiso calc R 1 1 . .
    H H65B -0.1984 -0.0703 0.7969 0.053 Uiso calc R 1 1 . .
    C C66 -0.0042(6) -0.1654(3) 0.81707(16) 0.0505(14) Uani d . 1 1 . .
    H H66A -0.0224 -0.1386 0.8473 0.061 Uiso calc R 1 1 . .
    H H66B -0.0191 -0.2347 0.8185 0.061 Uiso calc R 1 1 . .
    C C67 0.1733(6) -0.1400(3) 0.79949(13) 0.0376(12) Uani d . 1 1 . .
    H H67 0.2157 -0.1917 0.7795 0.045 Uiso calc R 1 1 . .
    C C68 0.1171(6) 0.0345(3) 0.80322(13) 0.0346(11) Uani d . 1 1 . .
    H H68A 0.0937 0.0908 0.7851 0.052 Uiso calc R 1 1 . .
    H H68B 0.2180 0.0457 0.8218 0.052 Uiso calc R 1 1 . .
    H H68C 0.0191 0.0212 0.8225 0.052 Uiso calc R 1 1 . .
    C C19 0.5300(5) -0.1607(3) 0.88064(14) 0.0311(11) Uani d . 1 1 . .
    C C69 0.4324(6) -0.1782(3) 0.83780(14) 0.0327(11) Uani d . 1 1 . .
    O O1 0.5808(4) -0.07180(19) 0.88412(8) 0.0351(8) Uani d . 1 1 . .
    O O2 0.5552(4) -0.2225(2) 0.90715(10) 0.0454(9) Uani d . 1 1 . .
    O O3 0.1760(4) 0.2930(2) 1.19035(9) 0.0447(9) Uani d . 1 1 . .
    O O51 0.2916(4) -0.12707(19) 0.83696(9) 0.0375(8) Uani d . 1 1 . .
    O O52 0.4778(4) -0.2347(2) 0.81047(10) 0.0546(10) Uani d . 1 1 . .
    O O53 -0.1536(4) 0.2451(2) 0.53540(9) 0.0406(8) Uani d . 1 1 . .
loop_
    _atom_site_aniso_label
    _atom_site_aniso_U_11
    _atom_site_aniso_U_22
    _atom_site_aniso_U_33
    _atom_site_aniso_U_12
    _atom_site_aniso_U_13
    _atom_site_aniso_U_23
    C1 0.032(3) 0.026(2) 0.028(2) -0.003(2) -0.003(2) 0.0007(18)
    C2 0.030(3) 0.035(2) 0.031(2) 0.000(2) 0.002(2) 0.005(2)
    C3 0.046(3) 0.026(2) 0.023(2) 0.009(2) 0.001(2) 0.0015(18)
    C3A 0.061(4) 0.051(3) 0.046(3) 0.017(3) 0.004(3) -0.003(2)
    C4 0.037(3) 0.023(2) 0.032(2) -0.002(2) -0.004(2) 0.0001(19)
    C5 0.034(3) 0.022(2) 0.029(2) -0.001(2) -0.003(2) 0.0044(18)
    C6 0.032(3) 0.031(3) 0.032(2) -0.008(2) -0.004(2) 0.0015(19)
    C7 0.024(3) 0.028(2) 0.033(2) -0.004(2) -0.001(2) 0.0029(18)
    C8 0.026(3) 0.027(2) 0.027(2) -0.004(2) -0.0035(19) 0.0018(18)
    C9 0.033(3) 0.023(2) 0.027(2) -0.003(2) -0.001(2) 0.0030(17)
    C10 0.029(3) 0.022(2) 0.026(2) -0.002(2) -0.003(2) 0.0055(18)
    C11 0.031(3) 0.037(2) 0.028(2) -0.011(2) 0.000(2) -0.0013(19)
    C12 0.039(3) 0.027(2) 0.028(2) -0.008(2) 0.003(2) -0.0022(18)
    C13 0.037(3) 0.022(2) 0.025(2) -0.002(2) 0.002(2) 0.0045(17)
    C14 0.024(3) 0.027(2) 0.025(2) 0.0007(19) -0.0010(19) 0.0077(17)
    C15 0.025(3) 0.041(3) 0.037(2) -0.005(2) 0.005(2) -0.003(2)
    C16 0.040(3) 0.040(3) 0.035(2) 0.005(2) 0.006(2) 0.003(2)
    C17 0.042(3) 0.032(2) 0.020(2) 0.006(2) -0.003(2) 0.0003(18)
    C18 0.037(3) 0.034(3) 0.029(2) 0.005(2) -0.001(2) 0.0014(19)
    C51 0.023(2) 0.032(2) 0.026(2) 0.001(2) -0.001(2) -0.0046(19)
    C52 0.025(3) 0.032(2) 0.026(2) -0.001(2) 0.003(2) -0.0046(19)
    C53 0.030(3) 0.029(2) 0.029(2) 0.005(2) -0.003(2) 0.0032(19)
    C53A 0.041(3) 0.036(3) 0.035(2) 0.001(2) 0.004(2) 0.001(2)
    C54 0.024(3) 0.040(3) 0.033(2) 0.001(2) 0.000(2) 0.002(2)
    C55 0.025(3) 0.029(2) 0.031(2) 0.002(2) 0.004(2) -0.0032(18)
    C56 0.026(3) 0.038(3) 0.038(2) 0.004(2) 0.003(2) -0.004(2)
    C57 0.026(3) 0.037(3) 0.037(2) -0.006(2) 0.000(2) 0.000(2)
    C58 0.028(3) 0.028(2) 0.030(2) -0.001(2) 0.005(2) -0.0043(18)
    C59 0.028(3) 0.029(2) 0.024(2) -0.001(2) 0.0016(19) -0.0042(17)
    C60 0.022(3) 0.024(2) 0.028(2) 0.000(2) -0.003(2) -0.0050(18)
    C61 0.025(3) 0.043(3) 0.024(2) -0.001(2) 0.003(2) 0.0011(19)
    C62 0.031(3) 0.040(3) 0.027(2) 0.004(2) -0.002(2) -0.0039(19)
    C63 0.031(3) 0.026(2) 0.028(2) 0.001(2) -0.001(2) -0.0004(18)
    C64 0.031(3) 0.029(2) 0.031(2) -0.001(2) 0.001(2) -0.0008(18)
    C65 0.047(3) 0.048(3) 0.037(3) -0.015(2) -0.003(2) 0.013(2)
    C66 0.057(4) 0.049(3) 0.046(3) -0.021(3) -0.011(3) 0.012(2)
    C67 0.046(3) 0.037(3) 0.030(2) 0.000(2) -0.009(2) -0.001(2)
    C68 0.035(3) 0.035(3) 0.033(2) -0.001(2) 0.001(2) -0.0058(19)
    C19 0.028(3) 0.031(3) 0.034(2) 0.004(2) 0.006(2) -0.001(2)
    C69 0.039(3) 0.026(2) 0.034(2) 0.000(2) 0.005(2) 0.002(2)
    O1 0.052(2) 0.0255(16) 0.0274(15) -0.0023(15) -0.0004(15) -0.0002(12)
    O2 0.045(2) 0.0339(19) 0.058(2) -0.0012(16) -0.0153(18) 0.0103(16)
    O3 0.047(2) 0.046(2) 0.0405(18) 0.0055(17) 0.0089(17) -0.0084(15)
    O51 0.046(2) 0.0330(17) 0.0334(16) 0.0086(17) -0.0078(16) -0.0033(14)
    O52 0.048(2) 0.062(2) 0.054(2) 0.0107(19) 0.0021(18) -0.0253(18)
    O53 0.0330(19) 0.0466(19) 0.0421(17) -0.0020(15) -0.0014(16) 0.0135(15)
_geom_special_details
;
 All esds (except the esd in the dihedral angle between two l.s. planes)
 are estimated using the full covariance matrix.  The cell esds are taken
 into account individually in the estimation of esds in distances, angles
 and torsion angles; correlations between esds in cell parameters are only
 used when they are defined by crystal symmetry.  An approximate (isotropic)
 treatment of cell esds is used for estimating esds involving l.s. planes.
;
loop_
    _geom_bond_atom_site_label_1
    _geom_bond_atom_site_label_2
    _geom_bond_site_symmetry_2
    _geom_bond_distance
    _geom_bond_publ_flag
    C1 C2 . 1.383(5) ?
    C1 C10 . 1.387(5) ?
    C1 H1 . 0.9500 ?
    C2 C3 . 1.376(6) ?
    C2 H2 . 0.9500 ?
    C3 O3 . 1.384(5) ?
    C3 C4 . 1.385(6) ?
    C3A O3 . 1.407(5) ?
    C3A H3A . 0.9800 ?
    C3A H3B . 0.9800 ?
    C3A H3C . 0.9800 ?
    C4 C5 . 1.390(5) ?
    C4 H4 . 0.9500 ?
    C5 C10 . 1.400(5) ?
    C5 C6 . 1.512(6) ?
    C6 C7 . 1.523(5) ?
    C6 H6A . 0.9900 ?
    C6 H6B . 0.9900 ?
    C7 C8 . 1.519(5) ?
    C7 H7A . 0.9900 ?
    C7 H7B . 0.9900 ?
    C8 C14 . 1.516(5) ?
    C8 C9 . 1.549(5) ?
    C8 H8 . 1.0000 ?
    C9 C10 . 1.523(5) ?
    C9 C11 . 1.539(5) ?
    C9 H9 . 1.0000 ?
    C11 C12 . 1.540(5) ?
    C11 H11A . 0.9900 ?
    C11 H11B . 0.9900 ?
    C12 C13 . 1.514(5) ?
    C12 H12A . 0.9900 ?
    C12 H12B . 0.9900 ?
    C13 C17 . 1.530(5) ?
    C13 C14 . 1.537(5) ?
    C13 C18 . 1.542(5) ?
    C14 C15 . 1.547(5) ?
    C14 H14 . 1.0000 ?
    C15 C16 . 1.552(5) ?
    C15 H15A . 0.9900 ?
    C15 H15B . 0.9900 ?
    C16 C17 . 1.527(6) ?
    C16 H16A . 0.9900 ?
    C16 H16B . 0.9900 ?
    C17 O1 . 1.461(4) ?
    C17 H17 . 1.0000 ?
    C18 H18A . 0.9800 ?
    C18 H18B . 0.9800 ?
    C18 H18C . 0.9800 ?
    C51 C52 . 1.383(5) ?
    C51 C60 . 1.386(5) ?
    C51 H51 . 0.9500 ?
    C52 C53 . 1.387(6) ?
    C52 H52 . 0.9500 ?
    C53 C54 . 1.369(5) ?
    C53 O53 . 1.378(4) ?
    C53A O53 . 1.423(5) ?
    C53A H53A . 0.9800 ?
    C53A H53B . 0.9800 ?
    C53A H53C . 0.9800 ?
    C54 C55 . 1.392(5) ?
    C54 H54 . 0.9500 ?
    C55 C60 . 1.412(5) ?
    C55 C56 . 1.509(6) ?
    C56 C57 . 1.523(5) ?
    C56 H56A . 0.9900 ?
    C56 H56B . 0.9900 ?
    C57 C58 . 1.518(5) ?
    C57 H57A . 0.9900 ?
    C57 H57B . 0.9900 ?
    C58 C64 . 1.521(5) ?
    C58 C59 . 1.546(6) ?
    C58 H58 . 1.0000 ?
    C59 C61 . 1.524(5) ?
    C59 C60 . 1.528(5) ?
    C59 H59 . 1.0000 ?
    C61 C62 . 1.524(5) ?
    C61 H61A . 0.9900 ?
    C61 H61B . 0.9900 ?
    C62 C63 . 1.522(5) ?
    C62 H62A . 0.9900 ?
    C62 H62B . 0.9900 ?
    C63 C67 . 1.523(5) ?
    C63 C68 . 1.531(5) ?
    C63 C64 . 1.544(6) ?
    C64 C65 . 1.537(6) ?
    C64 H64 . 1.0000 ?
    C65 C66 . 1.554(6) ?
    C65 H65A . 0.9900 ?
    C65 H65B . 0.9900 ?
    C66 C67 . 1.533(6) ?
    C66 H66A . 0.9900 ?
    C66 H66B . 0.9900 ?
    C67 O51 . 1.467(5) ?
    C67 H67 . 1.0000 ?
    C68 H68A . 0.9800 ?
    C68 H68B . 0.9800 ?
    C68 H68C . 0.9800 ?
    C19 O2 . 1.197(5) ?
    C19 O1 . 1.325(5) ?
    C19 C69 . 1.513(6) ?
    C69 O52 . 1.198(5) ?
    C69 O51 . 1.322(5) ?
loop_
    _geom_angle_atom_site_label_1
    _geom_angle_atom_site_label_2
    _geom_angle_atom_site_label_3
    _geom_angle_site_symmetry_1
    _geom_angle_site_symmetry_3
    _geom_angle
    _geom_angle_publ_flag
    C2 C1 C10 . . 122.9(4) ?
    C2 C1 H1 . . 118.6 ?
    C10 C1 H1 . . 118.6 ?
    C3 C2 C1 . . 119.1(4) ?
    C3 C2 H2 . . 120.5 ?
    C1 C2 H2 . . 120.5 ?
    C2 C3 O3 . . 125.5(4) ?
    C2 C3 C4 . . 119.6(4) ?
    O3 C3 C4 . . 115.0(4) ?
    O3 C3A H3A . . 109.5 ?
    O3 C3A H3B . . 109.5 ?
    H3A C3A H3B . . 109.5 ?
    O3 C3A H3C . . 109.5 ?
    H3A C3A H3C . . 109.5 ?
    H3B C3A H3C . . 109.5 ?
    C3 C4 C5 . . 121.1(4) ?
    C3 C4 H4 . . 119.5 ?
    C5 C4 H4 . . 119.5 ?
    C4 C5 C10 . . 120.1(4) ?
    C4 C5 C6 . . 118.2(4) ?
    C10 C5 C6 . . 121.7(4) ?
    C5 C6 C7 . . 114.0(3) ?
    C5 C6 H6A . . 108.7 ?
    C7 C6 H6A . . 108.7 ?
    C5 C6 H6B . . 108.7 ?
    C7 C6 H6B . . 108.7 ?
    H6A C6 H6B . . 107.6 ?
    C8 C7 C6 . . 110.3(3) ?
    C8 C7 H7A . . 109.6 ?
    C6 C7 H7A . . 109.6 ?
    C8 C7 H7B . . 109.6 ?
    C6 C7 H7B . . 109.6 ?
    H7A C7 H7B . . 108.1 ?
    C14 C8 C7 . . 113.2(3) ?
    C14 C8 C9 . . 108.2(3) ?
    C7 C8 C9 . . 109.1(3) ?
    C14 C8 H8 . . 108.8 ?
    C7 C8 H8 . . 108.8 ?
    C9 C8 H8 . . 108.8 ?
    C10 C9 C11 . . 114.2(3) ?
    C10 C9 C8 . . 111.9(3) ?
    C11 C9 C8 . . 112.7(3) ?
    C10 C9 H9 . . 105.7 ?
    C11 C9 H9 . . 105.7 ?
    C8 C9 H9 . . 105.7 ?
    C1 C10 C5 . . 117.3(4) ?
    C1 C10 C9 . . 121.9(4) ?
    C5 C10 C9 . . 120.6(4) ?
    C9 C11 C12 . . 111.9(3) ?
    C9 C11 H11A . . 109.2 ?
    C12 C11 H11A . . 109.2 ?
    C9 C11 H11B . . 109.2 ?
    C12 C11 H11B . . 109.2 ?
    H11A C11 H11B . . 107.9 ?
    C13 C12 C11 . . 111.5(3) ?
    C13 C12 H12A . . 109.3 ?
    C11 C12 H12A . . 109.3 ?
    C13 C12 H12B . . 109.3 ?
    C11 C12 H12B . . 109.3 ?
    H12A C12 H12B . . 108.0 ?
    C12 C13 C17 . . 116.5(3) ?
    C12 C13 C14 . . 109.6(3) ?
    C17 C13 C14 . . 97.8(3) ?
    C12 C13 C18 . . 110.1(4) ?
    C17 C13 C18 . . 109.7(3) ?
    C14 C13 C18 . . 112.8(3) ?
    C8 C14 C13 . . 113.6(3) ?
    C8 C14 C15 . . 120.0(3) ?
    C13 C14 C15 . . 103.6(3) ?
    C8 C14 H14 . . 106.2 ?
    C13 C14 H14 . . 106.2 ?
    C15 C14 H14 . . 106.2 ?
    C14 C15 C16 . . 104.4(3) ?
    C14 C15 H15A . . 110.9 ?
    C16 C15 H15A . . 110.9 ?
    C14 C15 H15B . . 110.9 ?
    C16 C15 H15B . . 110.9 ?
    H15A C15 H15B . . 108.9 ?
    C17 C16 C15 . . 104.1(3) ?
    C17 C16 H16A . . 110.9 ?
    C15 C16 H16A . . 110.9 ?
    C17 C16 H16B . . 110.9 ?
    C15 C16 H16B . . 110.9 ?
    H16A C16 H16B . . 109.0 ?
    O1 C17 C16 . . 112.0(3) ?
    O1 C17 C13 . . 111.4(3) ?
    C16 C17 C13 . . 105.4(3) ?
    O1 C17 H17 . . 109.3 ?
    C16 C17 H17 . . 109.3 ?
    C13 C17 H17 . . 109.3 ?
    C13 C18 H18A . . 109.5 ?
    C13 C18 H18B . . 109.5 ?
    H18A C18 H18B . . 109.5 ?
    C13 C18 H18C . . 109.5 ?
    H18A C18 H18C . . 109.5 ?
    H18B C18 H18C . . 109.5 ?
    C52 C51 C60 . . 123.4(4) ?
    C52 C51 H51 . . 118.3 ?
    C60 C51 H51 . . 118.3 ?
    C51 C52 C53 . . 118.5(4) ?
    C51 C52 H52 . . 120.8 ?
    C53 C52 H52 . . 120.8 ?
    C54 C53 O53 . . 116.2(4) ?
    C54 C53 C52 . . 119.9(4) ?
    O53 C53 C52 . . 123.9(4) ?
    O53 C53A H53A . . 109.5 ?
    O53 C53A H53B . . 109.5 ?
    H53A C53A H53B . . 109.5 ?
    O53 C53A H53C . . 109.5 ?
    H53A C53A H53C . . 109.5 ?
    H53B C53A H53C . . 109.5 ?
    C53 C54 C55 . . 121.6(4) ?
    C53 C54 H54 . . 119.2 ?
    C55 C54 H54 . . 119.2 ?
    C54 C55 C60 . . 119.6(4) ?
    C54 C55 C56 . . 118.8(4) ?
    C60 C55 C56 . . 121.5(4) ?
    C55 C56 C57 . . 113.6(3) ?
    C55 C56 H56A . . 108.8 ?
    C57 C56 H56A . . 108.8 ?
    C55 C56 H56B . . 108.8 ?
    C57 C56 H56B . . 108.8 ?
    H56A C56 H56B . . 107.7 ?
    C58 C57 C56 . . 110.1(3) ?
    C58 C57 H57A . . 109.6 ?
    C56 C57 H57A . . 109.6 ?
    C58 C57 H57B . . 109.6 ?
    C56 C57 H57B . . 109.6 ?
    H57A C57 H57B . . 108.2 ?
    C57 C58 C64 . . 113.0(3) ?
    C57 C58 C59 . . 110.3(3) ?
    C64 C58 C59 . . 107.6(3) ?
    C57 C58 H58 . . 108.6 ?
    C64 C58 H58 . . 108.6 ?
    C59 C58 H58 . . 108.6 ?
    C61 C59 C60 . . 114.5(3) ?
    C61 C59 C58 . . 112.2(3) ?
    C60 C59 C58 . . 111.6(3) ?
    C61 C59 H59 . . 105.9 ?
    C60 C59 H59 . . 105.9 ?
    C58 C59 H59 . . 105.9 ?
    C51 C60 C55 . . 116.9(4) ?
    C51 C60 C59 . . 121.8(4) ?
    C55 C60 C59 . . 121.1(4) ?
    C59 C61 C62 . . 111.7(3) ?
    C59 C61 H61A . . 109.3 ?
    C62 C61 H61A . . 109.3 ?
    C59 C61 H61B . . 109.3 ?
    C62 C61 H61B . . 109.3 ?
    H61A C61 H61B . . 107.9 ?
    C63 C62 C61 . . 111.9(3) ?
    C63 C62 H62A . . 109.2 ?
    C61 C62 H62A . . 109.2 ?
    C63 C62 H62B . . 109.2 ?
    C61 C62 H62B . . 109.2 ?
    H62A C62 H62B . . 107.9 ?
    C62 C63 C67 . . 115.9(3) ?
    C62 C63 C68 . . 110.3(3) ?
    C67 C63 C68 . . 110.8(3) ?
    C62 C63 C64 . . 109.1(3) ?
    C67 C63 C64 . . 97.4(3) ?
    C68 C63 C64 . . 112.9(3) ?
    C58 C64 C65 . . 120.5(4) ?
    C58 C64 C63 . . 113.4(3) ?
    C65 C64 C63 . . 104.3(3) ?
    C58 C64 H64 . . 105.8 ?
    C65 C64 H64 . . 105.8 ?
    C63 C64 H64 . . 105.8 ?
    C64 C65 C66 . . 103.2(4) ?
    C64 C65 H65A . . 111.1 ?
    C66 C65 H65A . . 111.1 ?
    C64 C65 H65B . . 111.1 ?
    C66 C65 H65B . . 111.1 ?
    H65A C65 H65B . . 109.1 ?
    C67 C66 C65 . . 105.0(3) ?
    C67 C66 H66A . . 110.8 ?
    C65 C66 H66A . . 110.8 ?
    C67 C66 H66B . . 110.8 ?
    C65 C66 H66B . . 110.8 ?
    H66A C66 H66B . . 108.8 ?
    O51 C67 C63 . . 112.4(3) ?
    O51 C67 C66 . . 110.1(3) ?
    C63 C67 C66 . . 105.4(4) ?
    O51 C67 H67 . . 109.6 ?
    C63 C67 H67 . . 109.6 ?
    C66 C67 H67 . . 109.6 ?
    C63 C68 H68A . . 109.5 ?
    C63 C68 H68B . . 109.5 ?
    H68A C68 H68B . . 109.5 ?
    C63 C68 H68C . . 109.5 ?
    H68A C68 H68C . . 109.5 ?
    H68B C68 H68C . . 109.5 ?
    O2 C19 O1 . . 126.4(4) ?
    O2 C19 C69 . . 121.7(4) ?
    O1 C19 C69 . . 112.0(3) ?
    O52 C69 O51 . . 127.0(4) ?
    O52 C69 C19 . . 122.4(4) ?
    O51 C69 C19 . . 110.5(4) ?
    C19 O1 C17 . . 117.3(3) ?
    C3 O3 C3A . . 117.7(4) ?
    C69 O51 C67 . . 118.4(3) ?
    C53 O53 C53A . . 117.5(3) ?
loop_
    _geom_torsion_atom_site_label_1
    _geom_torsion_atom_site_label_2
    _geom_torsion_atom_site_label_3
    _geom_torsion_atom_site_label_4
    _geom_torsion_site_symmetry_1
    _geom_torsion_site_symmetry_2
    _geom_torsion_site_symmetry_3
    _geom_torsion_site_symmetry_4
    _geom_torsion
    _geom_torsion_publ_flag
    C10 C1 C2 C3 . . . . -1.5(6) ?
    C1 C2 C3 O3 . . . . -178.3(3) ?
    C1 C2 C3 C4 . . . . 1.4(6) ?
    C2 C3 C4 C5 . . . . -0.1(6) ?
    O3 C3 C4 C5 . . . . 179.7(3) ?
    C3 C4 C5 C10 . . . . -1.2(6) ?
    C3 C4 C5 C6 . . . . 176.7(4) ?
    C4 C5 C6 C7 . . . . 164.2(3) ?
    C10 C5 C6 C7 . . . . -18.0(5) ?
    C5 C6 C7 C8 . . . . 45.8(4) ?
    C6 C7 C8 C14 . . . . 175.7(3) ?
    C6 C7 C8 C9 . . . . -63.7(4) ?
    C14 C8 C9 C10 . . . . 176.1(3) ?
    C7 C8 C9 C10 . . . . 52.6(4) ?
    C14 C8 C9 C11 . . . . -53.5(4) ?
    C7 C8 C9 C11 . . . . -177.0(3) ?
    C2 C1 C10 C5 . . . . 0.1(6) ?
    C2 C1 C10 C9 . . . . 175.6(4) ?
    C4 C5 C10 C1 . . . . 1.2(5) ?
    C6 C5 C10 C1 . . . . -176.6(4) ?
    C4 C5 C10 C9 . . . . -174.3(3) ?
    C6 C5 C10 C9 . . . . 7.9(5) ?
    C11 C9 C10 C1 . . . . 29.8(5) ?
    C8 C9 C10 C1 . . . . 159.4(3) ?
    C11 C9 C10 C5 . . . . -154.9(3) ?
    C8 C9 C10 C5 . . . . -25.3(5) ?
    C10 C9 C11 C12 . . . . -178.0(3) ?
    C8 C9 C11 C12 . . . . 52.8(4) ?
    C9 C11 C12 C13 . . . . -53.5(4) ?
    C11 C12 C13 C17 . . . . 165.0(3) ?
    C11 C12 C13 C14 . . . . 55.3(4) ?
    C11 C12 C13 C18 . . . . -69.3(4) ?
    C7 C8 C14 C13 . . . . 178.3(3) ?
    C9 C8 C14 C13 . . . . 57.3(4) ?
    C7 C8 C14 C15 . . . . -58.4(5) ?
    C9 C8 C14 C15 . . . . -179.5(3) ?
    C12 C13 C14 C8 . . . . -59.3(4) ?
    C17 C13 C14 C8 . . . . 178.9(3) ?
    C18 C13 C14 C8 . . . . 63.7(4) ?
    C12 C13 C14 C15 . . . . 168.9(3) ?
    C17 C13 C14 C15 . . . . 47.1(4) ?
    C18 C13 C14 C15 . . . . -68.2(4) ?
    C8 C14 C15 C16 . . . . -159.1(3) ?
    C13 C14 C15 C16 . . . . -31.1(4) ?
    C14 C15 C16 C17 . . . . 1.9(4) ?
    C15 C16 C17 O1 . . . . 149.6(3) ?
    C15 C16 C17 C13 . . . . 28.2(4) ?
    C12 C13 C17 O1 . . . . 75.2(4) ?
    C14 C13 C17 O1 . . . . -168.3(3) ?
    C18 C13 C17 O1 . . . . -50.7(4) ?
    C12 C13 C17 C16 . . . . -163.1(3) ?
    C14 C13 C17 C16 . . . . -46.6(3) ?
    C18 C13 C17 C16 . . . . 71.0(4) ?
    C60 C51 C52 C53 . . . . -0.6(6) ?
    C51 C52 C53 C54 . . . . 0.1(6) ?
    C51 C52 C53 O53 . . . . -178.9(3) ?
    O53 C53 C54 C55 . . . . 179.7(4) ?
    C52 C53 C54 C55 . . . . 0.6(6) ?
    C53 C54 C55 C60 . . . . -0.9(6) ?
    C53 C54 C55 C56 . . . . 176.9(4) ?
    C54 C55 C56 C57 . . . . 162.9(3) ?
    C60 C55 C56 C57 . . . . -19.4(5) ?
    C55 C56 C57 C58 . . . . 47.5(4) ?
    C56 C57 C58 C64 . . . . 175.4(3) ?
    C56 C57 C58 C59 . . . . -64.0(4) ?
    C57 C58 C59 C61 . . . . -179.6(3) ?
    C64 C58 C59 C61 . . . . -55.9(4) ?
    C57 C58 C59 C60 . . . . 50.3(4) ?
    C64 C58 C59 C60 . . . . 174.0(3) ?
    C52 C51 C60 C55 . . . . 0.3(6) ?
    C52 C51 C60 C59 . . . . 176.1(3) ?
    C54 C55 C60 C51 . . . . 0.4(6) ?
    C56 C55 C60 C51 . . . . -177.3(4) ?
    C54 C55 C60 C59 . . . . -175.4(3) ?
    C56 C55 C60 C59 . . . . 6.9(6) ?
    C61 C59 C60 C51 . . . . 33.3(5) ?
    C58 C59 C60 C51 . . . . 162.2(3) ?
    C61 C59 C60 C55 . . . . -151.1(4) ?
    C58 C59 C60 C55 . . . . -22.2(5) ?
    C60 C59 C61 C62 . . . . -176.0(3) ?
    C58 C59 C61 C62 . . . . 55.5(4) ?
    C59 C61 C62 C63 . . . . -54.6(4) ?
    C61 C62 C63 C67 . . . . 163.1(3) ?
    C61 C62 C63 C68 . . . . -70.1(4) ?
    C61 C62 C63 C64 . . . . 54.4(4) ?
    C57 C58 C64 C65 . . . . -55.4(5) ?
    C59 C58 C64 C65 . . . . -177.4(3) ?
    C57 C58 C64 C63 . . . . 180.0(3) ?
    C59 C58 C64 C63 . . . . 57.9(4) ?
    C62 C63 C64 C58 . . . . -58.0(4) ?
    C67 C63 C64 C58 . . . . -178.8(3) ?
    C68 C63 C64 C58 . . . . 64.9(4) ?
    C62 C63 C64 C65 . . . . 168.9(3) ?
    C67 C63 C64 C65 . . . . 48.2(4) ?
    C68 C63 C64 C65 . . . . -68.1(4) ?
    C58 C64 C65 C66 . . . . -161.9(4) ?
    C63 C64 C65 C66 . . . . -33.1(4) ?
    C64 C65 C66 C67 . . . . 4.5(4) ?
    C62 C63 C67 O51 . . . . 79.5(4) ?
    C68 C63 C67 O51 . . . . -47.2(5) ?
    C64 C63 C67 O51 . . . . -165.1(3) ?
    C62 C63 C67 C66 . . . . -160.6(4) ?
    C68 C63 C67 C66 . . . . 72.8(4) ?
    C64 C63 C67 C66 . . . . -45.2(4) ?
    C65 C66 C67 O51 . . . . 147.5(3) ?
    C65 C66 C67 C63 . . . . 26.2(4) ?
    O2 C19 C69 O52 . . . . -59.3(6) ?
    O1 C19 C69 O52 . . . . 120.6(4) ?
    O2 C19 C69 O51 . . . . 117.4(4) ?
    O1 C19 C69 O51 . . . . -62.8(4) ?
    O2 C19 O1 C17 . . . . -8.1(6) ?
    C69 C19 O1 C17 . . . . 172.1(3) ?
    C16 C17 O1 C19 . . . . 135.1(4) ?
    C13 C17 O1 C19 . . . . -107.1(4) ?
    C2 C3 O3 C3A . . . . -6.8(6) ?
    C4 C3 O3 C3A . . . . 173.4(4) ?
    O52 C69 O51 C67 . . . . 1.1(6) ?
    C19 C69 O51 C67 . . . . -175.3(3) ?
    C63 C67 O51 C69 . . . . -118.8(4) ?
    C66 C67 O51 C69 . . . . 124.1(4) ?
    C54 C53 O53 C53A . . . . 175.1(4) ?
    C52 C53 O53 C53A . . . . -5.9(6) ?
loop_
    _geom_hbond_atom_site_label_D
    _geom_hbond_atom_site_label_H
    _geom_hbond_atom_site_label_A
    _geom_hbond_site_symmetry_A
    _geom_hbond_distance_DH
    _geom_hbond_distance_HA
    _geom_hbond_distance_DA
    _geom_hbond_angle_DHA
    C52 H52 O2 3_656 0.95 2.51 3.161(5) 126
    C53A H53B O53 4_556 0.98 2.51 3.378(6) 147
    C54 H54 O2 3_556 0.95 2.56 3.309(5) 136
data_global
_journal_date_recd_electronic     2014-04-01
_journal_date_accepted     2014-04-24
_journal_name_full     'Acta Crystallographica, Section E'
_journal_year     2014
_journal_volume     70
_journal_issue      8
_journal_page_first     62
_journal_page_last     64
_journal_paper_category     GO
_journal_paper_doi     10.1107/S1600536814009349
_journal_coeditor_code     SU0001
_publ_contact_author_name     'William T. A. Harrison'
_publ_contact_author_address
;
Department of Chemistry
University of Aberdeen
Aberdeen  AB24 3UE
Scotland
;
_publ_contact_author_email     ' w.harrison@abdn.ac.uk  '
_publ_contact_author_fax     ' 44 1224 272921 '
_publ_contact_author_phone     ' 44 1224 272897 '
_publ_section_title
;
Crystal structure of bis[3-methoxy-17\b-estra-1,3,5(10)-trien-17-yl] oxalate
;
loop_
    _publ_author_name
    _publ_author_address
    'Harrison, William T. A.'
;   Department of Chemistry
    University of Aberdeen
    Meston Walk
    Aberdeen AB24 3UE
    Scotland
;
    'Nahar, Lutfun'
;   Department of Chemistry
    University of Aberdeen
    Meston Walk
    Aberdeen AB24 3UE
    Scotland
;
    'Turner, Alan B.'
;   Department of Chemistry
    University of Aberdeen
    Meston Walk
    Aberdeen AB24 3UE
    Scotland
;
