# Supplementary material for: Crystal structure of bis­[3-meth­oxy-17β-estra-1,3,5(10)-trien-17-yl] oxalate
Source: Acta Crystallogr Sect E Struct Rep Online. 2014 Jul 19;70(Pt 8):62–4. doi: 10.1107/S1600536814009349 (PMC4158478; doi:10.1107/S1600536814009349)
Supplement: Supplementary file 2 [file e-70-00062-Isup2.hkl]

# 
# h,k,l, Fc-squared, Fo-squared, sigma(Fo-squared) and status flag 
# 
data_I
_shelx_title '  ABT1330  SOTON DATA' 
_shelx_refln_list_code          4 
_shelx_F_calc_maximum      236.66 
_exptl_crystal_F_000      1352.00 
_reflns_d_resolution_high  0.8107 
 
loop_ 
 _symmetry_equiv_pos_as_xyz 
 'x, y, z' 
 '-x+1/2, -y, z+1/2' 
 '-x, y+1/2, -z+1/2' 
 'x+1/2, -y+1/2, -z' 
 
_cell_length_a     7.8559 
_cell_length_b    14.1579 
_cell_length_c    29.8880 
_cell_angle_alpha  90.000 
_cell_angle_beta   90.000 
_cell_angle_gamma  90.000 
 
_shelx_F_squared_multiplier     1.000 
 
loop_ 
 _refln_index_h 
 _refln_index_k 
 _refln_index_l 
 _refln_F_squared_calc 
 _refln_F_squared_meas 
 _refln_F_squared_sigma 
 _refln_observed_status 
   2   0   0      671.04      624.19     31.26 o 
   4   0   0       95.18       93.26     10.37 o 
   6   0   0      714.65      615.76     73.18 o 
   8   0   0      144.77      -35.73    428.15 o 
   1   1   0       11.21       -3.47      3.47 o 
   2   1   0       64.81       64.04      4.50 o 
   3   1   0      125.13      129.22     13.01 o 
   4   1   0     1302.95     1287.77     32.33 o 
   5   1   0       55.15       16.01     50.18 o 
   6   1   0        0.69        7.89     17.29 o 
   7   1   0      264.94      115.77     94.45 o 
   8   1   0      429.73      -11.44    111.92 o 
   9   1   0       45.68      -12.02     84.54 o 
   1   2   0       61.15       53.06      3.62 o 
   2   2   0    10942.14    10731.05    158.38 o 
   3   2   0     2048.51     2093.46     48.20 o 
   4   2   0       92.60       92.45     27.34 o 
   5   2   0      144.27       79.56     63.30 o 
   6   2   0       37.90       70.85     63.21 o 
   7   2   0      261.63      155.63    115.42 o 
   8   2   0      102.97       52.54    220.78 o 
   9   2   0       24.06       40.02     52.41 o 
   1   3   0       59.08       51.02      6.14 o 
   2   3   0      127.95      133.44     15.83 o 
   3   3   0      245.45      229.98     11.76 o 
   4   3   0      253.74      303.18     21.22 o 
   5   3   0        1.45      -13.65     63.13 o 
   6   3   0       14.23       12.41     31.90 o 
   7   3   0      166.00      143.74    102.99 o 
   8   3   0      213.79      250.07    202.83 o 
   9   3   0       28.67       64.58     57.55 o 
   0   4   0     2685.30     2530.09     77.77 o 
   1   4   0       12.93       10.08      5.66 o 
   2   4   0      618.89      657.36     16.05 o 
   3   4   0      469.44      453.94     25.74 o 
   4   4   0       20.53       24.85     23.29 o 
   5   4   0      326.89      341.63     27.07 o 
   6   4   0      131.15      133.01     16.51 o 
   7   4   0      178.54      185.87     30.71 o 
   8   4   0       15.67       70.77    134.08 o 
   9   4   0        2.00       14.09     39.81 o 
   1   5   0      127.46      118.63      7.89 o 
   2   5   0     2024.79     2016.87     44.89 o 
   3   5   0      505.16      516.60     16.32 o 
   4   5   0       73.71       63.78      9.35 o 
   5   5   0        2.24       32.51     41.09 o 
   6   5   0      340.80      352.95     45.73 o 
   7   5   0      107.03      107.43    162.57 o 
   8   5   0        0.43       65.16     38.49 o 
   9   5   0        8.26       21.26    199.97 o 
   0   6   0      256.60      229.93     14.61 o 
   1   6   0     1001.86      969.27     28.54 o 
   2   6   0        0.72       -7.99      8.45 o 
   3   6   0      190.19      170.32     18.95 o 
   4   6   0       25.04       32.92     20.10 o 
   5   6   0     2731.68     2862.48     95.10 o 
   6   6   0      548.17      602.21     93.15 o 
   7   6   0        6.24        1.98     22.07 o 
   8   6   0       94.06       81.33    168.31 o 
   9   6   0       42.81      -86.26     86.26 o 
   1   7   0     2354.41     2250.12     48.29 o 
   2   7   0      854.45      822.49     27.72 o 
   3   7   0       36.18       33.94     14.63 o 
   4   7   0       88.66       79.04     20.59 o 
   5   7   0     2150.11     2388.63    125.41 o 
   6   7   0        3.40       -9.81     65.99 o 
   7   7   0        0.04      -20.06     26.39 o 
   8   7   0       76.13      808.44   2003.05 o 
   0   8   0       24.92       48.98     26.28 o 
   1   8   0       10.35       31.50     19.34 o 
   2   8   0     1212.06     1327.56     35.36 o 
   3   8   0       31.46       52.29     30.46 o 
   4   8   0      138.67      140.14     14.97 o 
   5   8   0      231.67      244.83     23.13 o 
   6   8   0        0.42      -18.47     18.47 o 
   7   8   0       16.08       -2.82     25.71 o 
   8   8   0       16.31       99.84     65.70 o 
   1   9   0        4.19        7.40     29.83 o 
   2   9   0      818.50      848.56     31.17 o 
   3   9   0     1032.23     1111.24     68.49 o 
   4   9   0      744.89      834.89     39.02 o 
   5   9   0      113.93      103.36     26.42 o 
   6   9   0      355.90      283.22     61.93 o 
   7   9   0      192.86      268.77    146.08 o 
   8   9   0      222.84      154.66     40.92 o 
   0  10   0      886.04      945.05     76.90 o 
   1  10   0      212.87      243.90     32.87 o 
   2  10   0     2866.28     3081.53     96.88 o 
   3  10   0        4.69       88.53     71.58 o 
   4  10   0       42.12       14.24     46.26 o 
   5  10   0      300.27      261.75     65.11 o 
   6  10   0       29.23       44.59     27.63 o 
   7  10   0       66.31       92.56    115.67 o 
   1  11   0      157.31      157.96     24.36 o 
   2  11   0     1847.86     1913.02     85.65 o 
   3  11   0      431.42      482.13    147.99 o 
   4  11   0        0.36      -27.24     27.24 o 
   5  11   0      244.15      289.07     64.46 o 
   6  11   0       71.06      117.03     43.71 o 
   7  11   0        0.40       45.81     65.02 o 
   0  12   0      282.95      365.66     68.69 o 
   1  12   0        0.91      -34.80     36.22 o 
   2  12   0     1299.89     1429.08     61.62 o 
   3  12   0     1062.09     1152.05     81.09 o 
   4  12   0       63.70       33.90     59.99 o 
   5  12   0      155.22      235.22     47.71 o 
   6  12   0        2.38       15.97     31.34 o 
   7  12   0        3.05      594.83    967.33 o 
   1  13   0      611.58      586.91     36.39 o 
   2  13   0       46.48       66.28     48.53 o 
   3  13   0       83.75      117.03     84.65 o 
   4  13   0      817.29      924.06     72.00 o 
   5  13   0       12.72      -31.40     31.40 o 
   6  13   0       26.69       15.37    300.53 o 
   0  14   0        4.11      -11.77    370.01 o 
   1  14   0      311.35      114.32    293.37 o 
   2  14   0      234.02      273.07    228.54 o 
   3  14   0       98.16      111.29     72.40 o 
   4  14   0       51.46      -37.20    166.26 o 
   5  14   0       17.73       52.29     46.17 o 
   1  15   0       11.84     1337.42    314.07 o 
   2  15   0       90.40      381.16    107.04 o 
   3  15   0       12.37       26.39    131.42 o 
   4  15   0       34.48       41.96    464.64 o 
   0  16   0        6.74     1465.44    437.68 o 
   1  16   0      101.57       77.11     43.34 o 
   2  16   0        1.50      -50.91     50.91 o 
   3  16   0      135.48      766.31    279.22 o 
   1  17   0       27.56       25.21    165.41 o 
   2  17   0       10.51      155.59     85.91 o 
   2   0   1     2070.22     2051.07     34.17 o 
   3   0   1     1252.38     1125.46     20.86 o 
   4   0   1      347.27      382.20     11.07 o 
   5   0   1     1019.10     1151.66     24.25 o 
   6   0   1        2.15       -1.55     38.55 o 
   7   0   1      257.70      310.76     69.22 o 
   8   0   1       27.34       40.38     47.84 o 
   9   0   1       25.61       61.48    114.07 o 
   1   1   1    34684.75    21287.93   1040.05 o 
   2   1   1     4110.61     3875.81     49.48 o 
   3   1   1      375.71      387.28     20.38 o 
   4   1   1      551.99      574.12     22.82 o 
   5   1   1      323.21      315.64     14.78 o 
   6   1   1      160.62      154.07     13.71 o 
   7   1   1      268.26      336.36     60.19 o 
   8   1   1      101.26      110.38     34.29 o 
   9   1   1       44.48      -55.92     73.77 o 
   0   2   1    12858.28     7276.05    469.23 o 
   1   2   1     8268.01     8118.97    113.53 o 
   2   2   1     3825.14     3722.90     41.70 o 
   3   2   1     1429.16     1502.03     22.78 o 
   4   2   1      634.46      665.28     15.87 o 
   5   2   1      209.22      231.20     15.93 o 
   6   2   1      111.31       96.67     32.10 o 
   7   2   1       46.80      109.84     96.60 o 
   8   2   1        9.04       -8.74     50.36 o 
   9   2   1       19.41       80.34     45.00 o 
   0   3   1     3256.23     3110.61     46.63 o 
   1   3   1     1667.26     1504.91     22.29 o 
   2   3   1     1397.56     1297.12     25.58 o 
   3   3   1     1018.98      944.44     15.71 o 
   4   3   1       50.24       49.87      5.39 o 
   5   3   1      811.04      835.24     22.16 o 
   6   3   1       25.02       53.35     49.33 o 
   7   3   1      303.02      347.70     75.20 o 
   8   3   1      364.07      222.69     86.43 o 
   9   3   1      159.81       -6.55     43.16 o 
   0   4   1     1274.10     1095.74     50.20 o 
   1   4   1      595.88      553.30     15.69 o 
   2   4   1      914.68      914.33     17.57 o 
   3   4   1       63.13       64.28      6.80 o 
   4   4   1      297.93      324.12     22.85 o 
   5   4   1      943.69      947.71     25.05 o 
   6   4   1      119.72      143.88     57.25 o 
   7   4   1      244.04      119.12     32.07 o 
   8   4   1      430.74      137.91     70.64 o 
   9   4   1       75.24      -29.15     37.21 o 
   0   5   1      198.73      180.56     10.04 o 
   1   5   1      455.13      451.08     21.86 o 
   2   5   1      271.24      254.11      9.80 o 
   3   5   1       26.34       25.73      5.97 o 
   4   5   1      522.84      562.04     24.90 o 
   5   5   1      138.16      138.88     18.77 o 
   6   5   1      163.68      159.18    118.27 o 
   7   5   1      132.15      136.12     17.07 o 
   8   5   1      123.29      -33.97    121.73 o 
   9   5   1       37.88       86.90     62.56 o 
   0   6   1      827.32      709.84     19.26 o 
   1   6   1       56.15       49.73     13.57 o 
   2   6   1     1089.46     1034.81     17.67 o 
   3   6   1      145.30      154.30     12.81 o 
   4   6   1      295.18      305.33     20.91 o 
   5   6   1       96.48       79.03     58.84 o 
   6   6   1      468.01      514.49     28.57 o 
   7   6   1      448.79      490.54    147.17 o 
   8   6   1       24.16     1437.32    695.27 o 
   9   6   1       99.32      644.46    369.03 o 
   0   7   1      181.71      174.00     12.76 o 
   1   7   1     1258.73     1281.43     22.59 o 
   2   7   1     1099.26     1081.56     28.13 o 
   3   7   1      335.24      345.71     11.90 o 
   4   7   1       33.13       35.47     17.08 o 
   5   7   1      121.62      130.00     21.70 o 
   6   7   1      740.35      724.93     49.61 o 
   7   7   1       80.72       73.09     17.21 o 
   8   7   1      111.88      406.64     85.44 o 
   0   8   1      310.18      299.87     17.78 o 
   1   8   1      265.18      256.66     12.23 o 
   2   8   1      193.56      187.88     18.95 o 
   3   8   1      861.07      865.56     27.03 o 
   4   8   1        1.95        4.66     29.60 o 
   5   8   1     1276.40     1367.86     35.74 o 
   6   8   1      538.01      590.41     52.66 o 
   7   8   1       12.37        6.50     14.86 o 
   8   8   1       70.17       40.05    169.76 o 
   0   9   1       99.37      162.43     33.19 o 
   1   9   1      373.71      332.99     14.18 o 
   2   9   1      528.00      543.54     43.57 o 
   3   9   1      420.97      444.09     21.71 o 
   4   9   1      137.80       -7.78     57.26 o 
   5   9   1       96.00      100.08     28.70 o 
   6   9   1      109.64      113.41     38.31 o 
   7   9   1      195.37      101.54    190.68 o 
   8   9   1        1.82       -6.49     25.79 o 
   0  10   1       33.01       38.22     22.00 o 
   1  10   1       37.12       35.51     10.44 o 
   2  10   1      673.15      698.29     37.65 o 
   3  10   1      848.93      896.49     34.23 o 
   4  10   1      125.41      118.14     38.41 o 
   5  10   1       17.23       14.22     21.15 o 
   6  10   1       62.80      165.83     49.11 o 
   7  10   1      233.22     -108.97    168.53 o 
   0  11   1      129.77      134.13     24.69 o 
   1  11   1       66.61       69.97     16.57 o 
   2  11   1      638.90      732.93     25.12 o 
   3  11   1      785.23      800.60     41.03 o 
   4  11   1      180.65      179.86     39.61 o 
   5  11   1       85.21       56.75     87.87 o 
   6  11   1      255.68      198.44     66.49 o 
   7  11   1      273.17      211.71     43.71 o 
   0  12   1      691.49      698.42     44.81 o 
   1  12   1       67.32       85.77     34.27 o 
   2  12   1      127.70       27.88    178.55 o 
   3  12   1      264.39      321.85     80.97 o 
   4  12   1      102.22        6.46     52.43 o 
   5  12   1      694.20      811.13     49.19 o 
   6  12   1       17.83       18.60     80.36 o 
   7  12   1        8.28       -9.36    104.32 o 
   0  13   1        0.00      148.67    213.34 o 
   1  13   1       32.83      264.47    177.91 o 
   2  13   1       63.51       35.15     33.03 o 
   3  13   1       86.94       94.16     49.50 o 
   4  13   1      150.22       33.14     59.05 o 
   5  13   1       32.71      120.31     50.64 o 
   6  13   1       20.40       34.03     27.09 o 
   0  14   1        6.18       49.15     29.65 o 
   1  14   1       44.80       65.99     21.40 o 
   2  14   1       38.43       34.41     46.82 o 
   3  14   1        6.23       41.67     85.57 o 
   4  14   1      116.15       99.29    116.20 o 
   5  14   1       72.37       86.14     46.93 o 
   0  15   1       25.73      767.14    310.41 o 
   1  15   1       17.03       -7.91     22.98 o 
   2  15   1       93.26       87.79     48.76 o 
   3  15   1      158.62      562.29    197.59 o 
   4  15   1        0.85       35.47     59.96 o 
   0  16   1      116.03       94.09     47.71 o 
   1  16   1       58.89       13.16     57.17 o 
   2  16   1        1.07       95.01     69.61 o 
   3  16   1       46.15      173.56     63.95 o 
   0  17   1        0.63      -61.91    322.07 o 
   1  17   1       97.76      137.43     43.21 o 
   2  17   1      113.02      207.76     84.47 o 
   1   0   2     1672.19      966.37    119.79 o 
   2   0   2       41.34       42.10      3.31 o 
   3   0   2     6488.84     6632.60    164.28 o 
   4   0   2     2854.18     3091.00     57.86 o 
   5   0   2      165.46      188.75     20.78 o 
   6   0   2        0.39      -16.25     38.22 o 
   7   0   2       73.11       46.27     38.52 o 
   8   0   2      406.50      222.06    106.78 o 
   9   0   2       49.34      -73.79    136.07 o 
   1   1   2     5601.05     2843.46    265.46 o 
   2   1   2     7254.32     7127.78    145.73 o 
   3   1   2     1451.79     1385.29     25.13 o 
   4   1   2       47.69       40.12      4.94 o 
   5   1   2      372.83      333.16     17.61 o 
   6   1   2      588.22      570.43     21.92 o 
   7   1   2      196.38      242.46     96.72 o 
   8   1   2      129.86      116.40     82.46 o 
   9   1   2       32.66      316.63     99.89 o 
   1   2   2      137.35      142.31      5.31 o 
   2   2   2     1933.40     1794.75     36.32 o 
   3   2   2      620.14      615.03     15.32 o 
   4   2   2      369.18      349.25     13.94 o 
   5   2   2      131.56      120.38      9.34 o 
   6   2   2      644.05      589.59     54.42 o 
   7   2   2      305.91      -75.73     93.89 o 
   8   2   2       30.74      608.39    191.43 o 
   9   2   2        6.55     -108.03    166.56 o 
   0   3   2      289.82      306.08      8.20 o 
   1   3   2     1399.83     1429.62     21.98 o 
   2   3   2     1953.65     1764.85     29.21 o 
   3   3   2     2456.33     2469.40     37.56 o 
   4   3   2     3100.53     3295.79     69.35 o 
   5   3   2      206.61      198.34      8.55 o 
   6   3   2      134.81      141.39     42.72 o 
   7   3   2      464.65      250.17     81.51 o 
   8   3   2      199.97       91.70     33.21 o 
   9   3   2      162.80      492.58    255.22 o 
   0   4   2      661.78      558.54     25.53 o 
   1   4   2     1018.67      978.55     26.08 o 
   2   4   2      336.05      333.65     12.51 o 
   3   4   2      912.92      906.02     26.48 o 
   4   4   2      402.48      411.48     18.48 o 
   5   4   2      691.21      742.69     30.27 o 
   6   4   2     1037.36     1120.53     44.29 o 
   7   4   2      196.64       80.00     72.29 o 
   8   4   2       27.76       44.04     53.70 o 
   9   4   2      153.89     -142.17    269.75 o 
   0   5   2      353.36      353.89     33.84 o 
   1   5   2     4449.81     4513.42     63.08 o 
   2   5   2      894.64      857.16     23.22 o 
   3   5   2      731.62      771.82     25.09 o 
   4   5   2      312.50      309.65     10.98 o 
   5   5   2      338.56      327.06     28.04 o 
   6   5   2     1573.63     1659.27     51.59 o 
   7   5   2        4.72      360.73    318.93 o 
   8   5   2      137.31      182.07    249.75 o 
   9   5   2       91.16      191.66     66.22 o 
   0   6   2      101.78      119.82     11.53 o 
   1   6   2      165.26      160.66     20.60 o 
   2   6   2      241.63      245.74     18.91 o 
   3   6   2      195.06      212.14     11.84 o 
   4   6   2      740.91      778.43     25.30 o 
   5   6   2      568.21      598.71     19.70 o 
   6   6   2       56.53       57.88      9.14 o 
   7   6   2      174.72      190.27     48.25 o 
   8   6   2      180.90      588.62    414.73 o 
   9   6   2      179.20       -1.95     61.91 o 
   0   7   2      412.57      395.09     22.49 o 
   1   7   2       84.92       75.63     20.49 o 
   2   7   2       10.15       -0.05     15.02 o 
   3   7   2      331.45      311.28     31.67 o 
   4   7   2      312.21      327.25     43.75 o 
   5   7   2     1003.95     1087.02     33.57 o 
   6   7   2      176.74      186.26     28.20 o 
   7   7   2       75.92      142.17     86.00 o 
   8   7   2      336.25     -566.27    566.27 o 
   0   8   2        2.43        2.71      6.86 o 
   1   8   2       71.80       66.25      9.92 o 
   2   8   2      204.24      181.80     23.19 o 
   3   8   2      140.90      150.61     13.84 o 
   4   8   2      433.03      449.92     34.98 o 
   5   8   2      206.52      228.11     29.43 o 
   6   8   2      130.14      131.56     62.54 o 
   8   8   2      139.36      133.69     72.02 o 
   0   9   2        1.53       -5.16     14.09 o 
   1   9   2      490.14      532.15     41.86 o 
   2   9   2       97.18      111.74     23.36 o 
   3   9   2      184.79      198.14     25.82 o 
   4   9   2      753.16      826.27     53.97 o 
   5   9   2      226.57      215.53     37.99 o 
   6   9   2        7.33       23.10     63.80 o 
   7   9   2      114.77       11.69    105.63 o 
   8   9   2       55.77       83.52     43.82 o 
   0  10   2        8.22       97.04     36.68 o 
   1  10   2      183.77      158.29    110.66 o 
   2  10   2       67.56       54.00     19.35 o 
   3  10   2      314.69      328.28     17.98 o 
   4  10   2      197.12      242.93     55.48 o 
   5  10   2       78.58       26.29     39.37 o 
   6  10   2       88.58      116.41     40.46 o 
   7  10   2       65.31     1598.90    621.54 o 
   0  11   2       28.35      107.71    256.81 o 
   1  11   2      491.24      494.27     34.56 o 
   2  11   2      623.51      660.27     64.02 o 
   3  11   2      110.31      151.26     31.96 o 
   4  11   2      304.47      325.29     40.26 o 
   5  11   2      113.04      105.19     15.39 o 
   6  11   2       37.64        8.68     26.50 o 
   7  11   2       57.39       40.70     56.78 o 
   0  12   2        8.09        1.07     41.13 o 
   1  12   2       31.55       15.91     18.45 o 
   2  12   2      902.39      963.35     31.54 o 
   3  12   2       87.61      107.36     20.60 o 
   4  12   2       28.97       44.33     28.82 o 
   5  12   2      148.93      213.22     67.67 o 
   6  12   2       13.56        8.52     51.53 o 
   7  12   2       73.19      131.32     79.68 o 
   0  13   2        8.15        9.10     26.98 o 
   1  13   2      169.07      142.76     19.56 o 
   2  13   2      213.92      216.12     61.31 o 
   3  13   2      164.85      129.19     51.85 o 
   4  13   2       89.58       73.74     74.27 o 
   5  13   2        0.49      -38.54     82.17 o 
   6  13   2       87.65       71.73     40.54 o 
   0  14   2        0.21       30.40     39.77 o 
   1  14   2        7.40      -16.19     32.34 o 
   2  14   2      180.69      177.98     30.55 o 
   3  14   2      277.15      487.03     74.96 o 
   4  14   2       38.38       56.53     49.47 o 
   5  14   2       59.85       65.65     33.88 o 
   0  15   2      112.24      152.20     38.22 o 
   1  15   2       18.05       41.62     68.03 o 
   2  15   2      651.52      678.98     70.52 o 
   3  15   2       71.66       72.15    174.29 o 
   4  15   2       25.30       99.22    110.75 o 
   0  16   2        2.90       15.68     41.96 o 
   1  16   2      139.95      129.03     57.24 o 
   2  16   2      104.19      134.27     85.91 o 
   3  16   2       21.60      128.95    134.27 o 
   0  17   2        9.28      -24.18     55.22 o 
   1  17   2       42.52       46.54     35.24 o 
   2  17   2       67.99        8.23     81.75 o 
   2   0   3       22.08       19.02      5.38 o 
   3   0   3     3119.80     3184.74     63.33 o 
   4   0   3     1438.77     1595.60     48.54 o 
   5   0   3       91.99       51.10     61.10 o 
   6   0   3      142.35      133.25     14.44 o 
   7   0   3       14.62      -24.04     90.22 o 
   8   0   3        9.63       46.01    110.45 o 
   9   0   3        4.49      -20.69    177.75 o 
   1   1   3      591.81      544.45     11.03 o 
   2   1   3      396.85      427.85      9.87 o 
   3   1   3     2548.72     2585.47     46.64 o 
   4   1   3     3311.71     3619.59     92.25 o 
   5   1   3      345.21      327.79     17.55 o 
   6   1   3        7.77       10.59     21.19 o 
   7   1   3      105.23      111.54     33.77 o 
   8   1   3       90.23       79.29     89.75 o 
   9   1   3        6.09        7.46    106.95 o 
   0   2   3      362.32      339.54     14.21 o 
   1   2   3    16425.80    17819.25    199.90 o 
   2   2   3     2721.22     2661.73     42.46 o 
   3   2   3     2373.11     2435.07     42.35 o 
   4   2   3     1133.84     1126.75     29.87 o 
   5   2   3      454.45      477.03     16.00 o 
   6   2   3      366.54      350.77     39.15 o 
   7   2   3       85.17       93.15     25.81 o 
   8   2   3       19.49        7.53     62.91 o 
   9   2   3       12.56       38.66     41.58 o 
   0   3   3    56005.87    79431.58   1384.31 o 
   1   3   3     4009.98     3765.34     60.81 o 
   2   3   3     1980.00     2008.31     29.18 o 
   3   3   3      462.12      521.54     10.88 o 
   4   3   3     1010.97     1065.90     27.32 o 
   5   3   3      687.95      665.55     50.98 o 
   6   3   3      664.87      654.14     30.43 o 
   7   3   3       98.96       69.75     30.29 o 
   8   3   3      284.38      238.71    244.21 o 
   9   3   3       30.74      -15.51     69.69 o 
   0   4   3     2654.00     2512.77     39.96 o 
   1   4   3     1371.96     1305.11     22.95 o 
   2   4   3      113.03      105.38      5.44 o 
   3   4   3      553.79      534.11     12.13 o 
   4   4   3     1098.56     1138.44     26.53 o 
   5   4   3     1532.08     1534.10     36.68 o 
   6   4   3     1460.80     1597.41     37.62 o 
   7   4   3      165.27      189.61     19.78 o 
   8   4   3      373.04      221.67     52.08 o 
   9   4   3       96.88      170.86    141.94 o 
   0   5   3     2635.22     2346.14     53.41 o 
   1   5   3      592.25      569.03     22.15 o 
   2   5   3      679.04      716.92     18.41 o 
   3   5   3      999.46     1041.02     20.29 o 
   4   5   3      340.72      328.17     10.15 o 
   5   5   3      376.55      382.02     13.30 o 
   6   5   3     1158.28     1293.56     37.20 o 
   7   5   3      144.80      165.37    114.51 o 
   8   5   3      176.68       61.15     56.19 o 
   9   5   3       95.77       67.67     73.52 o 
   0   6   3     1249.88     1133.75     34.41 o 
   1   6   3       14.10        8.13     20.84 o 
   2   6   3      691.86      673.34     22.79 o 
   3   6   3       31.09       20.31      7.81 o 
   4   6   3      191.97      190.25      8.45 o 
   5   6   3      108.45      102.31     28.45 o 
   6   6   3      294.39      335.29     37.61 o 
   7   6   3      245.85      268.96     21.76 o 
   8   6   3       82.29       89.83     95.74 o 
   9   6   3       65.04     -333.76    670.90 o 
   0   7   3       37.05       27.14      8.64 o 
   1   7   3     1564.86     1580.05     55.12 o 
   2   7   3      221.99      234.35     19.61 o 
   3   7   3      483.68      476.42     17.92 o 
   4   7   3      338.26      367.67     16.73 o 
   5   7   3      641.79      727.01     44.53 o 
   6   7   3      875.90      922.75     92.84 o 
   7   7   3      203.66      204.50     50.51 o 
   8   7   3      199.23      174.10    131.02 o 
   0   8   3      152.65      133.28     28.00 o 
   1   8   3        6.55       10.88     13.86 o 
   2   8   3     1348.43     1236.37     26.90 o 
   3   8   3      975.45     1072.48     24.95 o 
   4   8   3        2.48       14.02     10.67 o 
   5   8   3       30.22       31.41     13.03 o 
   6   8   3      183.78      184.86     40.85 o 
   7   8   3      344.84      353.18     59.29 o 
   8   8   3      132.53      192.90     64.22 o 
   0   9   3       71.18       66.02     20.22 o 
   1   9   3      724.80      736.74     25.14 o 
   2   9   3        3.42       -5.68     19.95 o 
   3   9   3      160.93      190.45     31.99 o 
   4   9   3      327.33      289.66     17.58 o 
   5   9   3      190.10      216.03     18.63 o 
   6   9   3       43.62       59.33     25.68 o 
   7   9   3       43.74       43.98     28.99 o 
   8   9   3       95.37      115.25    133.60 o 
   0  10   3      109.24      107.30     36.91 o 
   1  10   3      561.14      616.03     25.42 o 
   2  10   3      110.37       96.45     19.97 o 
   3  10   3      204.07      190.78     15.29 o 
   4  10   3      296.99      310.17     35.18 o 
   5  10   3      133.71       69.81    148.46 o 
   6  10   3       77.96       56.42     58.20 o 
   7  10   3       36.59       34.78     36.64 o 
   0  11   3      487.65      481.68     30.61 o 
   1  11   3      401.70      378.69     21.35 o 
   2  11   3      318.66      382.74     36.89 o 
   3  11   3      458.65      437.55     19.68 o 
   4  11   3      148.93      102.50     42.12 o 
   5  11   3       69.17       55.48     15.87 o 
   6  11   3       78.74       66.16     20.52 o 
   7  11   3       10.41       31.20     90.53 o 
   0  12   3      937.73      897.49     38.91 o 
   1  12   3       59.30       67.80     21.30 o 
   2  12   3      157.91       94.16     28.70 o 
   3  12   3      697.02      737.59     23.35 o 
   4  12   3        3.82       -4.83     55.82 o 
   5  12   3      149.07      246.25     82.04 o 
   6  12   3       85.08       35.78     23.73 o 
   0  13   3      117.89      154.24     29.02 o 
   1  13   3      381.23      341.58     36.86 o 
   2  13   3      535.42      568.25     31.64 o 
   3  13   3      157.64      301.18     87.47 o 
   4  13   3      864.72      987.82     58.66 o 
   5  13   3      146.91      244.08     43.22 o 
   6  13   3       64.77       74.33     34.75 o 
   0  14   3       50.28      232.99     66.09 o 
   1  14   3      174.85      173.93     59.66 o 
   2  14   3       92.58      161.77     41.66 o 
   3  14   3      262.66      252.36     41.51 o 
   4  14   3      205.42      273.22     88.43 o 
   5  14   3      125.56      185.48     61.29 o 
   0  15   3       48.08       42.99     27.60 o 
   1  15   3      172.43      196.65     63.94 o 
   2  15   3      209.25      156.21     39.92 o 
   3  15   3      107.26      115.43    127.99 o 
   4  15   3       98.42      159.22     69.90 o 
   0  16   3       56.12      197.46     95.33 o 
   1  16   3      108.53      164.56     83.34 o 
   2  16   3      388.71      419.93     37.88 o 
   3  16   3      103.25      276.09    129.32 o 
   0  17   3        5.53       47.68    136.56 o 
   1  17   3      168.86       99.43    316.14 o 
   2  17   3       29.36      545.31    264.72 o 
   1   0   4     3622.44     3121.62    127.84 o 
   2   0   4      456.08      457.24     16.75 o 
   3   0   4     1294.79     1376.16     28.83 o 
   4   0   4       18.43       12.46      9.46 o 
   5   0   4      117.62      121.17     10.61 o 
   6   0   4      142.54      126.90     21.61 o 
   7   0   4      665.32      589.44     96.57 o 
   8   0   4        7.29       70.73     80.24 o 
   9   0   4       19.82     -182.82    246.87 o 
   1   1   4     3477.21     3135.17     48.85 o 
   2   1   4       22.00       14.11      3.84 o 
   3   1   4     1068.44     1128.58     26.93 o 
   4   1   4     2026.30     2176.53     43.47 o 
   5   1   4      301.12      283.57     10.41 o 
   6   1   4       60.99       58.83     14.73 o 
   7   1   4      118.46      121.06     31.04 o 
   8   1   4       24.88      -15.39     61.77 o 
   9   1   4       47.15      -27.60     32.76 o 
   0   2   4    21875.77    24497.74    983.67 o 
   1   2   4    42508.57    55672.50    604.60 o 
   2   2   4     2097.83     2037.95     24.57 o 
   3   2   4      470.07      473.05     12.91 o 
   4   2   4      124.72      144.86     13.57 o 
   5   2   4     1860.99     1936.75     48.97 o 
   6   2   4      284.84      289.34     18.56 o 
   7   2   4       19.63        8.43     25.99 o 
   8   2   4        1.99       13.13     40.47 o 
   9   2   4        8.63       38.04     68.42 o 
   1   3   4     9731.96     9633.07    138.71 o 
   2   3   4     2328.80     2204.77     32.80 o 
   3   3   4      396.53      438.37      9.64 o 
   4   3   4       32.54       13.98     13.75 o 
   5   3   4      683.22      742.76     29.56 o 
   6   3   4      112.69      118.62      9.25 o 
   7   3   4      221.37      246.54     38.10 o 
   8   3   4      164.17      227.05     47.53 o 
   9   3   4       71.72     2250.06    908.07 o 
   0   4   4     5103.12     4832.78     71.98 o 
   1   4   4      907.41      841.58     15.53 o 
   2   4   4      812.83      864.90     18.33 o 
   3   4   4      330.76      340.03     11.13 o 
   4   4   4      118.88      122.74      7.10 o 
   5   4   4     1301.17     1303.47     48.22 o 
   6   4   4     1018.00     1137.57     34.87 o 
   7   4   4      352.56      370.02     56.35 o 
   8   4   4       44.19      177.37    202.55 o 
   0   5   4      383.30      354.91     11.02 o 
   1   5   4      929.86      908.17     16.78 o 
   2   5   4     2065.80     2030.21     37.93 o 
   3   5   4      151.55      153.84      7.12 o 
   4   5   4      380.24      391.39     22.10 o 
   5   5   4       46.66       21.55      9.24 o 
   6   5   4      384.66      446.32     30.05 o 
   7   5   4      268.01      269.33     34.80 o 
   8   5   4       59.84      360.38    174.67 o 
   9   5   4       39.89       43.87    135.47 o 
   0   6   4       70.86       69.43     14.08 o 
   1   6   4      254.63      263.58     13.20 o 
   2   6   4        3.79        2.67     17.29 o 
   3   6   4      723.12      725.00     18.88 o 
   4   6   4       10.54        6.78      9.00 o 
   5   6   4       64.90       68.61     16.70 o 
   6   6   4      552.59      544.49     27.05 o 
   7   6   4       39.21       31.07     24.52 o 
   8   6   4      271.52      263.66    177.47 o 
   9   6   4      228.04     -330.23    337.21 o 
   0   7   4      127.33      129.27     11.27 o 
   1   7   4      726.61      715.03     16.91 o 
   2   7   4     2268.51     2369.92     41.76 o 
   3   7   4      901.14      988.53     24.47 o 
   4   7   4      445.20      461.61     20.83 o 
   5   7   4      815.86      833.35     57.21 o 
   6   7   4      147.94      136.03     18.28 o 
   7   7   4      319.27      340.06     27.15 o 
   8   7   4       17.84     -118.21    238.21 o 
   0   8   4      164.88      -10.92    135.55 o 
   1   8   4       55.51       78.09     48.68 o 
   2   8   4     1857.93     2020.83     40.22 o 
   3   8   4      543.32      553.86     19.04 o 
   4   8   4      149.05      139.97     30.41 o 
   5   8   4        6.20       25.26     57.25 o 
   6   8   4      279.73     -132.71    132.71 o 
   7   8   4       42.57       37.75     29.54 o 
   8   8   4       41.16      194.02    397.62 o 
   0   9   4       44.42       47.81     16.53 o 
   1   9   4      397.75      382.69     93.00 o 
   2   9   4      726.99      701.84     21.35 o 
   3   9   4       46.69       36.09     19.22 o 
   4   9   4      282.30      276.36     27.07 o 
   5   9   4      437.66      465.51     23.92 o 
   6   9   4      195.87      228.73     30.53 o 
   7   9   4       11.51       -7.15     18.16 o 
   8   9   4      150.01      170.72     67.39 o 
   0  10   4        6.14       31.16     16.59 o 
   1  10   4      462.97      462.74     22.57 o 
   2  10   4       73.37       66.57     14.38 o 
   3  10   4      266.85      246.95     30.53 o 
   4  10   4       79.87      131.37     41.22 o 
   5  10   4      146.99      158.85     26.59 o 
   6  10   4      117.81       67.82     91.67 o 
   7  10   4      129.99       94.33     30.19 o 
   0  11   4      498.55      551.50     29.51 o 
   1  11   4       37.90       35.40     22.89 o 
   2  11   4       17.51       15.42     11.34 o 
   3  11   4      161.64      153.36     20.80 o 
   4  11   4      101.20       68.51     44.58 o 
   5  11   4      136.05      156.69     41.27 o 
   6  11   4      371.05      417.27     58.93 o 
   7  11   4       54.09      -12.52     93.06 o 
   0  12   4      368.67      327.67     26.61 o 
   1  12   4      344.17      301.78     20.10 o 
   2  12   4       40.91       44.62     33.87 o 
   3  12   4      175.36      176.95     41.06 o 
   4  12   4      233.08      253.48     41.94 o 
   5  12   4       93.19      139.15     24.68 o 
   6  12   4        8.88       20.36     23.73 o 
   0  13   4       17.50        8.31     24.36 o 
   1  13   4      493.84      536.46     24.65 o 
   2  13   4      119.96      151.43     35.76 o 
   3  13   4      271.57      254.07     67.13 o 
   4  13   4      190.98      202.06     38.47 o 
   5  13   4       66.52       41.44     38.12 o 
   6  13   4       37.78       -0.29     71.75 o 
   0  14   4       47.51       22.22     34.47 o 
   1  14   4        2.11      -18.78     18.78 o 
   2  14   4       22.75       23.97     20.73 o 
   3  14   4      488.77      489.50     36.06 o 
   4  14   4       48.96       69.12    123.63 o 
   5  14   4       38.77      -10.03     79.17 o 
   0  15   4      483.19      458.89     66.96 o 
   1  15   4      604.85      773.94     60.24 o 
   2  15   4      230.73      210.41     30.21 o 
   3  15   4       78.11      139.73     57.30 o 
   4  15   4       14.61      105.14     54.67 o 
   0  16   4       19.45       48.50     67.06 o 
   1  16   4       32.47       39.14     37.82 o 
   2  16   4      182.04      218.61     67.62 o 
   3  16   4      116.24      100.97     76.69 o 
   0  17   4       25.27      165.62     91.76 o 
   1  17   4      276.67      315.73     62.02 o 
   1   0   5     6734.10     6531.93    117.44 o 
   2   0   5       23.29       27.42      3.38 o 
   3   0   5     4453.65     4667.44     99.28 o 
   4   0   5      233.15      225.24      7.26 o 
   5   0   5       44.73       38.62     19.77 o 
   6   0   5      410.55      451.48     24.54 o 
   7   0   5      417.38      464.40     58.50 o 
   8   0   5      195.07       18.51    255.00 o 
   9   0   5        2.61     -118.16    133.02 o 
   1   1   5     5041.42     4741.94     67.55 o 
   2   1   5      852.91      817.93     12.21 o 
   3   1   5       38.90       36.60     13.20 o 
   4   1   5       60.37       46.83     13.39 o 
   5   1   5      291.93      282.09     11.73 o 
   6   1   5      419.33      411.31     19.99 o 
   7   1   5      634.16      625.42     56.55 o 
   8   1   5      313.81      143.71    148.02 o 
   9   1   5       14.04      415.63    166.93 o 
   0   2   5     1058.56     1064.03     22.03 o 
   1   2   5    17469.32    19606.82    195.90 o 
   2   2   5      235.24      212.11      6.50 o 
   3   2   5      997.42      985.73     18.55 o 
   4   2   5      326.72      331.27     14.17 o 
   5   2   5      191.54      165.71     14.23 o 
   6   2   5      160.58      143.88     29.38 o 
   7   2   5      532.29      541.27     24.96 o 
   8   2   5       65.56       50.06     56.28 o 
   9   2   5        4.44      189.75    148.20 o 
   0   3   5     2200.32     2255.69     51.94 o 
   1   3   5    11052.33    11407.38    143.62 o 
   2   3   5     1226.70     1262.21     23.06 o 
   3   3   5      744.13      798.04     18.18 o 
   4   3   5      156.93      151.02     17.55 o 
   5   3   5      185.26       42.84     97.54 o 
   6   3   5       19.84       25.77     12.90 o 
   7   3   5      163.19      140.33     33.81 o 
   8   3   5      100.33      136.69     91.14 o 
   9   3   5        3.82      191.46     78.66 o 
   0   4   5    12234.20    12853.57    227.37 o 
   1   4   5     1038.74     1035.89     18.40 o 
   2   4   5     1112.95     1212.15     19.64 o 
   3   4   5       52.25       53.90      5.83 o 
   4   4   5     1241.48     1231.64     28.76 o 
   5   4   5      226.81      259.29     31.93 o 
   6   4   5      193.97      191.44     15.85 o 
   7   4   5      557.59      640.92     85.33 o 
   8   4   5       43.38     -187.43    527.41 o 
   9   4   5       51.96      536.88    746.75 o 
   0   5   5     1780.14     1772.86     35.13 o 
   1   5   5     2721.01     2701.55     47.33 o 
   2   5   5      276.43      253.26     16.49 o 
   3   5   5     1031.21     1125.95     22.14 o 
   4   5   5      715.53      743.65     17.14 o 
   5   5   5       26.51       22.45     26.69 o 
   6   5   5      115.63      117.27     13.29 o 
   7   5   5      114.59      133.81     64.74 o 
   8   5   5      118.67       71.92     32.85 o 
   9   5   5       36.62      564.77    736.39 o 
   0   6   5      348.21      336.93     16.76 o 
   1   6   5      150.90      138.83     11.18 o 
   2   6   5     1219.46     1292.55     28.98 o 
   3   6   5     1117.33     1139.02     22.44 o 
   4   6   5      257.47      257.98     10.80 o 
   5   6   5      441.38      453.04     19.62 o 
   6   6   5      169.39      159.36     20.37 o 
   7   6   5        2.79        8.96    117.26 o 
   8   6   5       47.90      108.23    134.12 o 
   9   6   5      255.21       78.02    149.15 o 
   0   7   5     1947.92     1920.34     64.33 o 
   1   7   5     1236.49     1362.48     26.00 o 
   2   7   5      413.70      453.28     29.81 o 
   3   7   5      162.55      191.51     22.13 o 
   4   7   5       25.83       30.65     10.78 o 
   5   7   5      821.03      868.17     25.71 o 
   6   7   5       77.67       64.47     26.40 o 
   7   7   5      343.92      449.25     38.18 o 
   8   7   5       58.14       53.27    116.44 o 
   0   8   5        9.74       12.35     24.92 o 
   1   8   5      719.58      724.18     16.20 o 
   2   8   5     1633.51     1643.55     37.14 o 
   3   8   5      438.69      426.25     32.31 o 
   4   8   5      107.82      101.12     10.03 o 
   5   8   5      494.34      551.76     38.09 o 
   6   8   5      304.65     -207.56    207.56 o 
   7   8   5      257.83      156.22     60.49 o 
   8   8   5      128.14     -184.02    372.36 o 
   0   9   5     1145.11     1116.07     62.29 o 
   1   9   5      295.74      268.04     27.42 o 
   2   9   5      407.72      393.93     29.43 o 
   3   9   5       51.44       40.57     30.57 o 
   4   9   5      351.96      343.31     29.73 o 
   5   9   5      193.63      209.94     19.50 o 
   6   9   5      270.58      245.42     23.29 o 
   7   9   5       97.01       51.47     33.54 o 
   8   9   5       35.22       46.25     71.43 o 
   0  10   5      313.83      277.49     31.44 o 
   1  10   5       20.01      168.52    340.16 o 
   2  10   5        3.18       26.85     15.01 o 
   3  10   5       43.16       66.27     42.35 o 
   4  10   5     1344.25     1359.74     51.06 o 
   5  10   5      686.71      799.18     48.80 o 
   6  10   5      927.32     1002.35     47.21 o 
   7  10   5        8.56      -21.85     43.92 o 
   0  11   5        3.83        4.08     15.54 o 
   1  11   5       36.95       39.85     12.58 o 
   2  11   5       28.35       29.77     24.42 o 
   3  11   5      263.84      257.44     24.84 o 
   4  11   5       94.78       89.98     20.05 o 
   5  11   5      303.28      352.36     63.58 o 
   6  11   5       47.42       62.60     30.01 o 
   7  11   5      114.29     -236.66    458.12 o 
   0  12   5       84.70       70.99     22.63 o 
   1  12   5      158.84      224.67     45.85 o 
   2  12   5      361.73      378.84     26.56 o 
   3  12   5       65.73       58.35     20.04 o 
   4  12   5      106.85      109.29     27.09 o 
   5  12   5       51.31       40.84     26.40 o 
   6  12   5       18.49        2.84     56.70 o 
   0  13   5      111.30      126.72     37.81 o 
   1  13   5        0.15        3.58     16.69 o 
   2  13   5       92.28      133.91     29.64 o 
   3  13   5      219.22      202.90     57.34 o 
   4  13   5       32.02        3.88     68.48 o 
   5  13   5      164.62      136.89     28.06 o 
   6  13   5       29.76       35.86     32.20 o 
   0  14   5        0.99       23.02     41.40 o 
   1  14   5      318.21      274.40     52.28 o 
   2  14   5       11.78       21.87     23.65 o 
   3  14   5       90.33      117.28     58.37 o 
   4  14   5      114.71      206.37     70.80 o 
   5  14   5       56.65      302.23     56.43 o 
   0  15   5       79.90      197.28    128.46 o 
   1  15   5      105.44      100.87     28.41 o 
   2  15   5       18.01       28.90     24.03 o 
   3  15   5      123.23      149.32     30.69 o 
   4  15   5       68.85       32.61     68.78 o 
   0  16   5      167.59      267.42     72.68 o 
   1  16   5      259.73      257.46     58.18 o 
   2  16   5      224.42      215.92     41.39 o 
   3  16   5       81.85      174.87     78.15 o 
   0  17   5       19.74      -13.14    132.43 o 
   1  17   5      132.54      -43.26    119.19 o 
   0   0   6       19.38       12.17      3.44 o 
   1   0   6     2624.13     2441.19     35.28 o 
   2   0   6      266.57      271.49     10.95 o 
   3   0   6     8587.10     9050.57    169.37 o 
   4   0   6      965.10     1017.74     35.37 o 
   5   0   6      178.86      145.98     43.40 o 
   6   0   6        1.56       13.74     39.87 o 
   7   0   6      397.87      390.55    107.64 o 
   8   0   6        1.12        1.98     49.00 o 
   9   0   6      101.81      397.58    263.56 o 
   0   1   6     4042.21     3745.05    135.12 o 
   1   1   6     5019.18     4673.25     70.04 o 
   2   1   6     2166.97     2102.09     35.44 o 
   3   1   6      374.66      402.02     13.57 o 
   4   1   6     1589.29     1598.25     44.34 o 
   5   1   6      226.14      219.97     16.41 o 
   6   1   6     3454.97     3544.16    114.32 o 
   7   1   6       38.09       30.97     16.97 o 
   8   1   6      141.38      288.80    199.54 o 
   9   1   6      101.24     -991.32    991.32 o 
   0   2   6        0.29        1.16     12.10 o 
   1   2   6     3462.33     3366.69     37.85 o 
   2   2   6     1651.75     1681.55     21.69 o 
   3   2   6     1072.98     1145.79     29.11 o 
   4   2   6     1862.68     2006.88     45.37 o 
   5   2   6      114.26      120.03     21.01 o 
   6   2   6      695.02      719.50     28.93 o 
   7   2   6      680.66      756.85     73.16 o 
   8   2   6       41.87      181.84    111.31 o 
   9   2   6       34.64     1343.08    798.99 o 
   0   3   6     6238.84     6506.61    115.24 o 
   1   3   6     6426.99     6207.33     77.08 o 
   2   3   6     2960.27     2972.59     43.51 o 
   3   3   6     2583.72     2637.80     42.29 o 
   4   3   6      276.43      312.32     12.37 o 
   5   3   6      283.25      278.67     15.12 o 
   6   3   6      249.91      285.40     42.76 o 
   7   3   6       43.94       35.46     36.63 o 
   8   3   6        5.68        7.87     76.61 o 
   9   3   6        7.58    -1046.43   1046.43 o 
   0   4   6     2939.78     2746.78     44.68 o 
   1   4   6     2617.58     2578.70     46.68 o 
   2   4   6      119.29      133.02      7.27 o 
   3   4   6     4252.50     4528.89     74.94 o 
   4   4   6     1135.87     1168.87     29.99 o 
   5   4   6      236.28      226.52     16.13 o 
   6   4   6       59.99       47.77     11.37 o 
   7   4   6       98.37       96.02     20.27 o 
   8   4   6       70.90      105.26    160.37 o 
   0   5   6       61.85       37.20     26.13 o 
   1   5   6      690.55      700.96     15.99 o 
   2   5   6     1702.56     1803.85     28.53 o 
   3   5   6     3524.24     3696.91     55.31 o 
   4   5   6       86.86       87.83      8.63 o 
   5   5   6      113.44      125.35     10.74 o 
   6   5   6       44.15       49.60     15.79 o 
   7   5   6       28.26       36.16     34.62 o 
   8   5   6       41.25       17.14     48.26 o 
   9   5   6        9.68       48.85    102.65 o 
   0   6   6       73.29       73.52     14.63 o 
   1   6   6      994.72      973.50     19.58 o 
   2   6   6     3077.65     3038.91     50.55 o 
   3   6   6      897.06      911.35     27.27 o 
   4   6   6        0.73       -2.66      7.53 o 
   5   6   6      655.40      655.97     33.47 o 
   6   6   6       22.41       29.35     30.06 o 
   7   6   6       70.77       66.38     31.06 o 
   8   6   6       20.08     1188.22    354.14 o 
   0   7   6      262.94      246.77     15.95 o 
   1   7   6      880.77      949.03     25.90 o 
   2   7   6     1107.94     1113.14     33.61 o 
   3   7   6     1350.26     1384.86     29.33 o 
   4   7   6      643.19      701.74     22.89 o 
   5   7   6      620.28      622.58     43.34 o 
   6   7   6      681.56      765.34     30.88 o 
   7   7   6       77.00     1749.59    553.33 o 
   8   7   6       38.82      144.41     78.14 o 
   0   8   6        9.01       -9.13     33.15 o 
   1   8   6      787.38      764.81     32.70 o 
   2   8   6      157.00      162.51     20.70 o 
   3   8   6       60.18       66.15     19.43 o 
   4   8   6       52.82       55.22      9.41 o 
   5   8   6     1323.21     1406.71     50.65 o 
   6   8   6      472.08      505.13     50.07 o 
   7   8   6       38.65      767.86    497.60 o 
   8   8   6      150.70      161.73     59.27 o 
   0   9   6      513.48      340.93    119.00 o 
   1   9   6       40.64       25.17     11.77 o 
   2   9   6       67.22       54.69     11.19 o 
   3   9   6       43.28       46.71     24.69 o 
   4   9   6      531.73      462.99     36.09 o 
   5   9   6       71.24       92.47     19.29 o 
   6   9   6       15.86        3.61    140.63 o 
   7   9   6      117.95       98.56     29.49 o 
   8   9   6        1.39      -19.62     59.05 o 
   0  10   6      414.31      479.15     31.88 o 
   1  10   6      715.77      708.50     28.97 o 
   2  10   6       98.43       77.02     40.40 o 
   3  10   6       18.31        3.53     37.13 o 
   4  10   6      442.56      430.45     22.63 o 
   5  10   6      627.78      668.94     36.65 o 
   6  10   6       98.54      102.46     48.27 o 
   7  10   6       54.62        7.11     45.12 o 
   0  11   6      127.87      187.14     50.78 o 
   1  11   6       10.58       45.14     23.63 o 
   2  11   6      180.81      204.24     17.09 o 
   3  11   6      227.90      198.34     20.07 o 
   4  11   6      212.21      208.78     33.43 o 
   5  11   6      324.00      362.80     32.39 o 
   6  11   6       24.97       32.62     39.91 o 
   7  11   6       25.87      470.23    881.71 o 
   0  12   6       15.42       37.43     21.76 o 
   1  12   6       27.33       19.14     16.93 o 
   2  12   6      159.08      157.60     21.41 o 
   3  12   6      223.79      234.57     19.06 o 
   4  12   6      258.23      252.44     64.10 o 
   5  12   6       24.41       31.57     25.14 o 
   6  12   6       33.32      131.50    104.00 o 
   0  13   6      297.18      242.13     45.65 o 
   1  13   6      218.94      309.80     51.70 o 
   2  13   6      273.56      300.67     22.44 o 
   3  13   6      134.71      115.51     20.88 o 
   4  13   6      295.31      159.81    147.52 o 
   5  13   6      135.12      109.28     28.46 o 
   6  13   6       29.46       32.16     59.69 o 
   0  14   6      530.13      478.86     41.89 o 
   1  14   6      430.56      446.00     36.77 o 
   2  14   6        2.46       36.13     20.41 o 
   3  14   6       17.33      -11.07     23.93 o 
   4  14   6      228.37      240.22     60.27 o 
   5  14   6       57.24       13.87     45.69 o 
   0  15   6       19.66      551.49    232.65 o 
   1  15   6       70.19       30.19     43.27 o 
   2  15   6      107.17      144.92     29.10 o 
   3  15   6      191.47      279.54     43.09 o 
   4  15   6      138.86      194.51     65.99 o 
   0  16   6       35.89       42.93     44.46 o 
   1  16   6       99.15       35.84     30.83 o 
   2  16   6       16.25       53.67     37.14 o 
   3  16   6       52.57       19.31    120.26 o 
   0  17   6      148.44      -27.03    157.05 o 
   1  17   6        3.90       18.85     39.47 o 
   1   0   7      434.75      411.52      8.82 o 
   2   0   7     2081.05     2036.73     33.65 o 
   3   0   7      184.67      106.88     48.66 o 
   4   0   7      424.88      380.17     37.36 o 
   5   0   7      272.62      276.75     17.01 o 
   6   0   7       44.04       32.32     21.66 o 
   7   0   7      501.18      412.44     42.01 o 
   8   0   7      279.00      231.63     49.38 o 
   9   0   7       13.16     -204.55    204.55 o 
   0   1   7      165.38      117.75     14.47 o 
   1   1   7     3944.49     3825.35     52.31 o 
   2   1   7      491.61      444.69      7.34 o 
   3   1   7     4939.85     5059.37     98.46 o 
   4   1   7     1032.46     1140.19     30.94 o 
   5   1   7       57.29       52.04      6.43 o 
   6   1   7      844.81      273.35     59.14 o 
   7   1   7      470.02      446.26     41.38 o 
   8   1   7        7.83       57.28    121.55 o 
   9   1   7       46.77     1124.18    959.39 o 
   0   2   7        4.63        4.66      6.26 o 
   1   2   7      960.97      950.01     13.09 o 
   2   2   7      316.90      312.60      7.48 o 
   3   2   7     2252.12     2251.38     54.08 o 
   4   2   7      114.58      116.25      7.23 o 
   5   2   7       21.65       23.08     11.98 o 
   6   2   7      341.57      319.22     42.23 o 
   7   2   7      508.39      613.41     92.52 o 
   8   2   7        0.70      243.21    348.12 o 
   9   2   7       35.62       40.04    123.28 o 
   0   3   7     6461.07     6603.38     96.42 o 
   1   3   7     4253.63     4252.08     55.82 o 
   2   3   7     3721.20     3869.54     62.37 o 
   3   3   7      560.55      603.54     12.38 o 
   4   3   7     1877.82     2194.65     53.30 o 
   5   3   7       76.01       44.81     39.79 o 
   6   3   7      689.78      441.48    145.89 o 
   7   3   7       38.08       24.02     31.77 o 
   8   3   7        2.42     1266.55    604.89 o 
   9   3   7       39.51     -102.55    102.55 o 
   0   4   7     1406.70     1482.26     40.41 o 
   1   4   7      672.43      677.92     14.51 o 
   2   4   7     4081.13     4319.99     58.72 o 
   3   4   7      784.18      828.16     23.09 o 
   4   4   7     1141.92     1269.34     30.54 o 
   5   4   7      411.34      424.69     19.18 o 
   6   4   7      611.71      602.59     39.36 o 
   7   4   7        6.76        9.11     56.12 o 
   8   4   7       39.00      -42.23     93.36 o 
   9   4   7       31.55      -23.09    633.05 o 
   0   5   7      475.11      459.20     13.57 o 
   1   5   7     8276.88     8827.38    118.40 o 
   2   5   7     1492.01     1606.06     27.21 o 
   3   5   7      895.83      950.91     31.45 o 
   4   5   7      655.62      614.89     20.62 o 
   5   5   7       27.44       31.88     13.84 o 
   6   5   7       41.72       18.28     17.52 o 
   7   5   7      169.31      181.25     50.37 o 
   8   5   7       23.11       53.34     41.98 o 
   9   5   7       29.62      150.71    341.15 o 
   0   6   7     8986.31     9778.70    217.67 o 
   1   6   7     2831.49     2941.63     63.67 o 
   2   6   7       65.58       58.64      7.63 o 
   3   6   7     1131.64     1065.24     31.70 o 
   4   6   7      127.52      122.59     10.43 o 
   5   6   7      381.64      408.71     16.60 o 
   6   6   7      320.19      324.54     20.85 o 
   7   6   7      177.31      177.82     27.41 o 
   8   6   7       55.66       97.21     83.92 o 
   0   7   7      128.92      129.14     14.26 o 
   1   7   7     1545.18     1534.91     30.92 o 
   2   7   7       50.05       37.96      7.26 o 
   3   7   7      152.73      155.98     12.76 o 
   4   7   7      238.45      240.24     11.63 o 
   5   7   7       44.27       55.43     12.29 o 
   6   7   7      351.20      389.72     20.40 o 
   7   7   7       64.84        5.95     73.65 o 
   8   7   7       10.04       57.29     41.49 o 
   0   8   7      950.83      860.29     40.00 o 
   1   8   7       29.82       29.75      6.62 o 
   2   8   7      126.36      108.90     11.14 o 
   3   8   7       61.24      125.13     36.33 o 
   4   8   7       24.06       23.43      8.30 o 
   5   8   7      598.29      591.56     54.54 o 
   6   8   7       27.76      210.76    332.62 o 
   7   8   7       64.79     2005.43    852.91 o 
   8   8   7       12.62       -3.17     68.81 o 
   0   9   7      210.06      204.85     21.26 o 
   1   9   7     1007.23      946.76     26.04 o 
   2   9   7      116.43      108.30     12.05 o 
   3   9   7      613.09      616.36     21.03 o 
   4   9   7      118.52      137.81     15.71 o 
   5   9   7      242.90      227.28     19.80 o 
   6   9   7      180.09      206.08    114.99 o 
   7   9   7       46.10       62.84     51.41 o 
   8   9   7       12.29       -9.01     48.58 o 
   0  10   7        5.25       71.75    130.45 o 
   1  10   7      222.76      211.97     22.43 o 
   2  10   7      367.29      393.69     14.45 o 
   3  10   7      141.67      116.94     16.36 o 
   4  10   7      191.29      207.86     18.24 o 
   5  10   7      165.21      181.37     42.47 o 
   6  10   7        4.19       25.44     44.77 o 
   7  10   7      106.16       65.12     33.20 o 
   0  11   7      454.72      491.76     44.95 o 
   1  11   7      124.18       13.87    187.37 o 
   2  11   7      133.04      103.45     25.10 o 
   3  11   7      197.88      180.99     21.19 o 
   4  11   7      185.87      227.32     32.26 o 
   5  11   7      446.02      453.33     43.76 o 
   6  11   7       43.46       64.17     25.72 o 
   7  11   7       34.37      -86.75    138.75 o 
   0  12   7        7.06      -82.58    161.71 o 
   1  12   7      326.45      352.89    115.56 o 
   2  12   7      260.85      276.89     18.43 o 
   3  12   7       92.35       88.60     51.68 o 
   4  12   7      603.79      589.59     32.37 o 
   5  12   7       21.64       15.24     19.46 o 
   6  12   7       31.33      904.21    441.60 o 
   0  13   7       93.47      106.19     42.04 o 
   1  13   7        7.76       58.43     39.37 o 
   2  13   7       17.17       -2.26     20.01 o 
   3  13   7      168.28      222.76     48.92 o 
   4  13   7       68.90       81.16     29.61 o 
   5  13   7       74.97      150.71     35.28 o 
   6  13   7      104.39     1055.15    443.19 o 
   0  14   7       51.98      140.34    281.97 o 
   1  14   7      396.15      385.19     94.34 o 
   2  14   7      159.23      195.44     22.68 o 
   3  14   7       90.35      122.33     31.38 o 
   4  14   7        9.36       41.38     26.49 o 
   5  14   7      179.76      323.82     74.71 o 
   0  15   7     1483.32     1621.16    102.74 o 
   1  15   7        6.00      -13.42     27.08 o 
   2  15   7       21.82       22.42     20.70 o 
   3  15   7       81.70      -94.33    159.29 o 
   4  15   7       85.59      262.88    187.39 o 
   0  16   7       57.78       10.43    403.10 o 
   1  16   7       20.30       38.40     27.33 o 
   2  16   7      209.66      231.32     62.39 o 
   3  16   7       19.96       -7.41     56.11 o 
   0  17   7       60.63      104.31    233.62 o 
   1  17   7       37.52       -3.09     46.49 o 
   0   0   8     8769.46     8483.71    171.12 o 
   1   0   8     4370.62     4364.77     85.52 o 
   2   0   8      429.10      425.57     10.28 o 
   3   0   8       56.37       43.66      7.53 o 
   4   0   8      522.65      510.36     57.76 o 
   5   0   8       14.25       -4.98     13.50 o 
   6   0   8        5.35       22.40     26.33 o 
   7   0   8        1.65     1074.26    367.88 o 
   8   0   8       81.66       57.73     39.60 o 
   9   0   8       21.08       85.80    609.63 o 
   0   1   8        0.18       38.15     17.45 o 
   1   1   8      917.80      875.67     17.37 o 
   2   1   8      824.53      798.40     12.60 o 
   3   1   8     3451.44     3631.78     74.47 o 
   4   1   8      275.35      267.70     12.55 o 
   5   1   8       91.71       84.87     42.82 o 
   6   1   8      705.29      742.65     58.26 o 
   7   1   8      630.58     -301.55    666.73 o 
   8   1   8        1.54      123.01    148.05 o 
   9   1   8       75.93     -128.86    289.33 o 
   0   2   8      710.60      707.32     23.52 o 
   1   2   8     2744.20     2622.94     37.15 o 
   2   2   8      657.81      652.77     12.23 o 
   3   2   8     4192.70     4349.01     81.91 o 
   4   2   8        4.93       19.59      8.12 o 
   5   2   8      436.81      439.49     30.04 o 
   6   2   8      786.20      815.17     53.62 o 
   7   2   8      585.20       -9.86    684.47 o 
   8   2   8       15.68      -29.45     53.80 o 
   9   2   8       23.09     -174.83    656.46 o 
   0   3   8     2239.89     2107.44     43.86 o 
   1   3   8     3658.25     3693.08     41.70 o 
   2   3   8     1492.29     1490.89     25.87 o 
   3   3   8     4670.58     4979.83     68.57 o 
   4   3   8       63.49       25.88     20.74 o 
   5   3   8      420.07      414.86     25.68 o 
   6   3   8       70.51       78.69     16.54 o 
   7   3   8      366.68       83.07    157.01 o 
   8   3   8      362.75      432.97     39.41 o 
   9   3   8        2.63      409.42    510.83 o 
   0   4   8     3353.72     3245.09     55.04 o 
   1   4   8     1080.99     1090.72     20.50 o 
   2   4   8     2693.80     2835.26     38.06 o 
   3   4   8     2206.09     2462.21     49.69 o 
   4   4   8       43.13       43.56      6.25 o 
   5   4   8      624.52      629.11     30.99 o 
   6   4   8       26.36       34.22     11.83 o 
   7   4   8      788.04      748.79    165.75 o 
   8   4   8       53.35      -15.00     96.05 o 
   0   5   8      414.19      424.66     15.73 o 
   1   5   8     3841.74     3560.73     70.29 o 
   2   5   8     6276.54     6884.14     84.58 o 
   3   5   8      419.27      409.59     22.77 o 
   4   5   8      240.64      241.76     11.08 o 
   5   5   8       20.37        8.47     16.82 o 
   6   5   8      733.37      782.34     63.05 o 
   7   5   8      206.43      220.89     74.28 o 
   8   5   8       55.47       -6.03    140.35 o 
   9   5   8        9.39     -115.76    953.75 o 
   0   6   8     1911.96     2058.40     49.56 o 
   1   6   8     1829.82     1922.66     30.42 o 
   2   6   8     1752.83     1945.49     36.79 o 
   3   6   8      180.67      170.09     11.16 o 
   4   6   8      110.80      105.68     39.12 o 
   5   6   8       40.87       35.12     18.17 o 
   6   6   8      283.27      258.28     26.16 o 
   7   6   8       79.09       65.46     17.84 o 
   8   6   8        6.95       39.61     56.54 o 
   0   7   8     2378.87     2373.54     61.56 o 
   1   7   8       23.33       19.38      6.45 o 
   2   7   8       65.34       55.66      9.16 o 
   3   7   8      148.29      159.21     11.15 o 
   4   7   8      307.01      306.58     13.96 o 
   5   7   8       17.16       26.95     34.91 o 
   6   7   8      432.51      505.56     40.42 o 
   7   7   8       59.14       64.71     34.16 o 
   8   7   8        4.51      445.04    615.38 o 
   0   8   8      415.59      479.52     26.95 o 
   1   8   8      439.84      463.60     15.08 o 
   2   8   8      489.56      487.67     16.32 o 
   3   8   8      704.15      700.76     18.36 o 
   4   8   8      152.58      149.11     13.73 o 
   5   8   8     1170.36     1210.57     50.73 o 
   6   8   8      334.58      287.20     22.21 o 
   7   8   8       22.42      703.49    213.86 o 
   8   8   8       13.49        1.38     33.82 o 
   0   9   8        0.31      -12.90     37.25 o 
   1   9   8        4.81        7.91     11.20 o 
   2   9   8      221.73      209.12     27.76 o 
   3   9   8       93.68       91.39     43.57 o 
   4   9   8      391.02      361.67     17.78 o 
   5   9   8      152.07      148.91     69.98 o 
   6   9   8      176.29      218.84     29.01 o 
   7   9   8       43.96       27.59     34.24 o 
   8   9   8       48.57      -41.20    106.78 o 
   0  10   8       29.82       23.00     30.02 o 
   1  10   8      230.65      242.76     15.20 o 
   2  10   8      152.40      142.91     13.73 o 
   3  10   8       56.29       43.45     19.04 o 
   4  10   8      667.69      685.79     31.46 o 
   5  10   8        5.77      644.39    448.34 o 
   6  10   8       60.49       30.77     24.83 o 
   7  10   8       16.29        2.08     27.36 o 
   0  11   8       86.27       88.73     45.16 o 
   1  11   8       32.87       28.22     13.48 o 
   2  11   8      191.74      175.55     17.22 o 
   3  11   8      195.32      185.05     18.46 o 
   4  11   8       28.09       35.13     22.28 o 
   5  11   8       42.29      518.95    415.86 o 
   6  11   8       65.93       68.00     26.49 o 
   7  11   8       32.98      -87.50    338.35 o 
   0  12   8      330.18      318.85     43.42 o 
   1  12   8      784.53      800.30     29.48 o 
   2  12   8        9.93       -5.79     16.25 o 
   3  12   8       60.48       88.12     25.50 o 
   4  12   8       21.96       37.96     18.51 o 
   5  12   8      302.40       98.72    198.85 o 
   6  12   8      103.16      143.00     59.15 o 
   0  13   8      211.44      210.58     59.19 o 
   1  13   8      175.20      173.60     17.98 o 
   2  13   8      151.52      168.08     23.84 o 
   3  13   8      207.37      190.14     42.50 o 
   4  13   8      230.78      183.60     95.09 o 
   5  13   8      128.57      120.74     60.62 o 
   6  13   8       86.88     1449.89    494.70 o 
   0  14   8        8.42       17.32     23.85 o 
   1  14   8      353.55      324.34     29.13 o 
   2  14   8      191.84      223.08     24.61 o 
   3  14   8        0.69        5.29     44.56 o 
   4  14   8      434.98      442.46     87.59 o 
   5  14   8        7.32       35.03     41.53 o 
   0  15   8      219.54     -437.54    437.54 o 
   1  15   8      540.84      518.58     50.72 o 
   2  15   8       94.12      110.17     26.90 o 
   3  15   8       75.25      986.02    299.62 o 
   4  15   8       17.34       55.64     80.92 o 
   0  16   8       51.11      130.59     41.67 o 
   1  16   8       39.01       28.38     33.88 o 
   2  16   8       35.51      476.62    281.82 o 
   3  16   8      120.14       92.44     89.69 o 
   0  17   8        7.64        8.27     35.11 o 
   1   0   9      706.66      686.05     21.06 o 
   2   0   9     6588.65     6580.74    121.51 o 
   3   0   9     3010.76     2964.73     63.83 o 
   4   0   9      588.82      565.44     32.27 o 
   5   0   9      925.77      929.16     92.56 o 
   6   0   9      801.22      859.73     92.47 o 
   7   0   9      702.28      703.30     34.68 o 
   8   0   9        5.14      -25.84     98.44 o 
   9   0   9      210.14     1047.59    846.63 o 
   0   1   9      177.01      177.59     19.69 o 
   1   1   9     1779.52     1760.82     27.95 o 
   2   1   9     2235.30     2239.06     35.44 o 
   3   1   9      592.11      591.08     18.19 o 
   4   1   9       16.46        7.15     13.78 o 
   5   1   9       15.97        8.77     21.56 o 
   6   1   9      504.80      573.81     54.89 o 
   7   1   9      102.07      101.65     20.37 o 
   8   1   9       16.30       43.50    113.79 o 
   9   1   9       28.15       94.10    115.61 o 
   0   2   9      937.32      904.73     21.33 o 
   1   2   9     6037.85     5987.17    108.27 o 
   2   2   9     2989.29     3098.27     49.24 o 
   3   2   9      519.73      554.05     19.29 o 
   4   2   9      181.31      210.15     11.49 o 
   5   2   9      231.25      222.83     31.09 o 
   6   2   9      933.62      103.57    261.70 o 
   7   2   9      186.95      182.28     31.98 o 
   8   2   9       32.27        8.62    276.12 o 
   9   2   9       65.25       14.05    240.95 o 
   0   3   9     1700.91     1634.37     86.70 o 
   1   3   9      625.55      640.96     18.94 o 
   2   3   9     2698.23     2761.18     43.13 o 
   3   3   9     2856.24     3251.30     51.27 o 
   4   3   9      440.96      481.27     21.52 o 
   5   3   9       20.34       31.86     26.14 o 
   6   3   9       30.25       50.42     23.37 o 
   7   3   9      377.75      383.60     20.04 o 
   8   3   9       83.59      144.21     28.50 o 
   9   3   9        6.97     -211.31    943.65 o 
   0   4   9      502.08      457.61     15.30 o 
   1   4   9      575.03      618.15     19.55 o 
   2   4   9      580.24      573.36     19.47 o 
   3   4   9        1.38        1.69      5.72 o 
   4   4   9      315.26      325.81     23.87 o 
   5   4   9       44.17       15.97     10.75 o 
   6   4   9      450.85      422.30     53.88 o 
   7   4   9      273.22      277.26     83.95 o 
   8   4   9       47.81       22.42     82.62 o 
   9   4   9       43.71     1310.18   1482.25 o 
   0   5   9      116.43      105.50     10.21 o 
   1   5   9    15830.04    17872.61    225.27 o 
   2   5   9     1093.02     1159.65     21.17 o 
   3   5   9       57.92       52.06     20.39 o 
   4   5   9      210.87      218.42     21.70 o 
   5   5   9      536.74      556.07     32.90 o 
   6   5   9      467.02      476.15     34.37 o 
   7   5   9        6.28      -20.40     45.33 o 
   8   5   9       14.40       95.95    143.05 o 
   0   6   9     1430.72     1433.99     36.50 o 
   1   6   9    14856.99    16347.55    264.46 o 
   2   6   9      926.76      905.62     18.11 o 
   3   6   9      757.95      721.60     19.46 o 
   4   6   9      432.40      403.78     20.37 o 
   5   6   9      265.22      256.65     16.34 o 
   6   6   9       10.82       56.83     49.22 o 
   7   6   9       54.63       49.58     20.29 o 
   8   6   9        8.82       -6.91     52.86 o 
   0   7   9      276.17      236.19     13.07 o 
   1   7   9      888.75      909.93     17.57 o 
   2   7   9        4.26       17.10     11.72 o 
   3   7   9      235.10      237.33     10.92 o 
   4   7   9      430.15      414.76     19.30 o 
   5   7   9      279.51      275.27     22.07 o 
   6   7   9      233.24      222.54     19.37 o 
   7   7   9      168.40      158.70     75.04 o 
   8   7   9       44.37      -48.79    238.20 o 
   0   8   9      930.47      919.78     25.44 o 
   1   8   9       75.18       72.55     17.16 o 
   2   8   9      342.23      356.11     15.96 o 
   3   8   9       94.90       38.67     17.61 o 
   4   8   9      263.03      262.02     14.28 o 
   5   8   9      741.27      757.08     51.19 o 
   6   8   9      140.66      156.30     32.01 o 
   7   8   9       43.63       28.47     34.12 o 
   8   8   9      124.12      113.44     60.88 o 
   0   9   9       58.86       57.65     13.06 o 
   1   9   9      311.55      296.02     30.18 o 
   2   9   9       80.50       75.11     18.24 o 
   3   9   9        1.50      -18.53     23.84 o 
   4   9   9       15.95       12.18     12.42 o 
   5   9   9      320.12      312.85     66.46 o 
   6   9   9       96.06       17.28     51.22 o 
   7   9   9      145.64      162.24     37.52 o 
   0  10   9      182.73      192.30     17.56 o 
   1  10   9       57.51       42.00     20.43 o 
   2  10   9      325.59      282.10     17.50 o 
   3  10   9       81.96      111.37     29.30 o 
   4  10   9       43.50       47.86     28.77 o 
   5  10   9      711.44      853.86     52.34 o 
   6  10   9       20.02       77.16     53.30 o 
   7  10   9       66.23       61.10     51.53 o 
   0  11   9      567.80      568.90     34.72 o 
   1  11   9      174.20      176.60     16.74 o 
   2  11   9      103.75       90.72     17.29 o 
   3  11   9       62.30       79.56     24.04 o 
   4  11   9      105.59      102.07     21.37 o 
   5  11   9      257.62      346.10     67.74 o 
   6  11   9      159.38       91.31     50.02 o 
   7  11   9       57.13      163.53     42.39 o 
   0  12   9     1494.73     1520.20     59.77 o 
   1  12   9       91.67       93.96     24.03 o 
   2  12   9      242.54      242.63     31.54 o 
   3  12   9       35.59       92.25     83.43 o 
   4  12   9      832.08      904.11     48.95 o 
   5  12   9       74.61       51.06     25.33 o 
   6  12   9       17.07       40.38     68.96 o 
   0  13   9       21.10       27.90     25.69 o 
   1  13   9      947.53      987.19     68.20 o 
   2  13   9       53.66       73.81     36.09 o 
   3  13   9      254.98      262.81     44.94 o 
   4  13   9      317.70      376.92    102.52 o 
   5  13   9       39.92       50.98     36.57 o 
   6  13   9       58.29      116.60    173.50 o 
   0  14   9       43.29       25.98     20.98 o 
   1  14   9      181.15      166.99     30.62 o 
   2  14   9      173.31      154.44     25.12 o 
   3  14   9      186.31       67.66    147.41 o 
   4  14   9        2.46        4.41    113.59 o 
   0  15   9      313.10      362.77     43.78 o 
   1  15   9      103.74       62.84    108.71 o 
   2  15   9       48.12       79.71     35.84 o 
   3  15   9       41.72       34.96     33.47 o 
   4  15   9        1.33       -5.81     55.50 o 
   0  16   9       40.59       86.71     36.87 o 
   1  16   9      106.29      116.72     88.75 o 
   2  16   9       25.55       51.49     48.14 o 
   3  16   9       57.27       79.99     34.28 o 
   0   0  10    10571.52    10963.35    200.99 o 
   1   0  10     1032.80     1000.58     28.22 o 
   2   0  10      292.34      245.67     10.39 o 
   3   0  10      701.58      733.94     30.53 o 
   4   0  10      112.29      140.90     12.28 o 
   5   0  10      880.31      251.04    220.68 o 
   6   0  10        3.77      -30.70     69.98 o 
   7   0  10       26.37       27.78     92.69 o 
   8   0  10       11.77       40.84     37.59 o 
   9   0  10       28.24       -5.33     59.51 o 
   0   1  10      123.78      106.11      7.92 o 
   1   1  10      232.02      214.28      6.43 o 
   2   1  10      443.57      435.89     10.17 o 
   3   1  10     2093.74     2297.07     33.89 o 
   4   1  10      544.97      536.59     13.00 o 
   5   1  10      303.91      284.87     38.29 o 
   6   1  10     1174.05     1252.48     42.66 o 
   7   1  10      518.77      574.31     60.60 o 
   8   1  10       19.13      -42.03    186.73 o 
   9   1  10        9.14      -81.31    543.52 o 
   1   2  10      360.06      396.89     19.95 o 
   2   2  10     7884.22     8383.21    108.71 o 
   3   2  10     3128.32     3401.71     72.14 o 
   4   2  10     1366.90     1461.21     36.41 o 
   5   2  10      235.03      257.55     51.12 o 
   6   2  10      792.74      754.19     57.36 o 
   7   2  10      382.40      205.42    120.27 o 
   8   2  10       56.83      251.02    228.59 o 
   9   2  10       67.15      105.74    737.17 o 
   0   3  10      116.47      105.12      9.59 o 
   1   3  10      626.07      542.10     15.39 o 
   2   3  10      397.38      432.56     15.62 o 
   3   3  10     3631.86     3926.13     65.23 o 
   4   3  10      205.20      223.68     21.49 o 
   5   3  10      143.52      135.53     29.05 o 
   6   3  10        4.81       -2.72     28.29 o 
   7   3  10       59.65       71.03     53.50 o 
   8   3  10       48.02       84.35     41.43 o 
   9   3  10        7.45     -687.75   1221.41 o 
   0   4  10      551.28      551.62     43.53 o 
   1   4  10     5958.05     6260.23     81.79 o 
   2   4  10     2239.34     2307.73     53.38 o 
   3   4  10      491.30      564.40     15.19 o 
   4   4  10      588.41      562.70     17.90 o 
   5   4  10      101.59       90.43     11.82 o 
   6   4  10       21.64        2.57     25.68 o 
   7   4  10       62.86       83.75    178.53 o 
   8   4  10       39.22       15.12     19.58 o 
   9   4  10        4.39      257.44    143.38 o 
   0   5  10       12.26       11.45     13.09 o 
   1   5  10     1011.92     1067.65     20.16 o 
   2   5  10     2025.15     2014.78     39.78 o 
   3   5  10      413.91      412.42     13.75 o 
   4   5  10      290.04      302.67     15.95 o 
   5   5  10     1070.71     1116.59     55.55 o 
   6   5  10      192.80      169.16     16.44 o 
   7   5  10      117.19       89.94    127.41 o 
   8   5  10       24.29        3.02     24.33 o 
   0   6  10      787.74      806.46     22.75 o 
   1   6  10       10.07       -0.01      7.67 o 
   2   6  10      726.67      730.59     17.64 o 
   3   6  10      660.51      654.09     23.61 o 
   4   6  10      106.71       89.34     16.35 o 
   5   6  10      474.70      513.21     26.78 o 
   6   6  10      121.66      100.92     15.44 o 
   7   6  10        2.62      -20.35     85.36 o 
   8   6  10        5.42      -31.94     76.94 o 
   0   7  10      280.81      239.19     18.77 o 
   1   7  10      345.91      338.16     11.41 o 
   2   7  10      692.83      710.91     19.11 o 
   3   7  10      179.82      179.01     10.05 o 
   4   7  10      188.84      195.26     13.10 o 
   5   7  10      188.07      227.66     24.33 o 
   6   7  10      158.63      165.96    111.25 o 
   7   7  10       28.93       85.62     40.33 o 
   8   7  10       46.03       30.60     39.19 o 
   0   8  10        0.06       19.75     16.83 o 
   1   8  10      263.84      243.71     12.32 o 
   2   8  10      186.19      183.58     15.61 o 
   3   8  10      487.60      456.76     14.91 o 
   4   8  10      193.92      215.45     31.51 o 
   5   8  10      191.38      196.83     17.47 o 
   6   8  10       39.40       24.66     41.26 o 
   7   8  10       10.31      -67.46    121.15 o 
   8   8  10      128.16       60.67     42.01 o 
   0   9  10     1194.40     1263.17     40.00 o 
   1   9  10      547.42      536.53     15.62 o 
   2   9  10        0.34       -3.32     12.84 o 
   3   9  10      723.77      689.40     22.15 o 
   4   9  10     1083.40     1108.44     79.65 o 
   5   9  10       46.10       26.07     49.43 o 
   6   9  10      320.40      319.63     40.61 o 
   7   9  10       61.78       48.23     35.09 o 
   0  10  10       46.50       68.75    113.06 o 
   1  10  10      181.34      175.31     17.37 o 
   2  10  10      245.15      222.75     15.91 o 
   3  10  10      117.75       -2.25     57.26 o 
   4  10  10       44.61       30.29     17.79 o 
   5  10  10      177.83       69.27     74.49 o 
   6  10  10       36.40        3.67     22.75 o 
   7  10  10       26.46     1416.78    879.63 o 
   0  11  10       71.20       42.98     24.41 o 
   1  11  10        2.78      -56.81     56.81 o 
   2  11  10       20.17       20.00     12.61 o 
   3  11  10       56.34       30.62     32.98 o 
   4  11  10       57.61       51.92     16.20 o 
   5  11  10      111.07      128.58     39.02 o 
   6  11  10      124.03       93.99     96.52 o 
   7  11  10        6.54      -51.94    128.25 o 
   0  12  10     2795.73     2855.61    107.06 o 
   1  12  10       72.56       82.05     20.69 o 
   2  12  10       77.60       82.46     20.51 o 
   3  12  10      456.57      493.00     62.59 o 
   4  12  10       15.05       26.11     53.33 o 
   5  12  10        3.63       41.82     25.96 o 
   6  12  10       78.87       61.73     64.97 o 
   0  13  10        0.49       20.51     55.28 o 
   1  13  10      268.71      286.28     30.73 o 
   2  13  10       84.04      104.20     33.11 o 
   3  13  10      148.34      131.99     24.64 o 
   4  13  10       16.67       39.30     34.47 o 
   5  13  10      120.30      -67.81     87.96 o 
   0  14  10      259.71      255.80     26.71 o 
   1  14  10      175.93      134.86     25.38 o 
   2  14  10      267.81      260.46     92.78 o 
   3  14  10      164.46      161.36     36.21 o 
   4  14  10       84.16      121.14     23.55 o 
   5  14  10       23.99       60.64     32.97 o 
   0  15  10       60.19       95.28     67.20 o 
   1  15  10       57.61       92.52     36.82 o 
   2  15  10      140.66      174.94    115.27 o 
   3  15  10       40.88      354.46    450.56 o 
   4  15  10        8.00       40.57     28.24 o 
   0  16  10        4.94       75.08     34.28 o 
   1  16  10        2.88      -25.17     27.89 o 
   2  16  10       36.08       60.04     29.57 o 
   1   0  11       24.37       33.81     14.19 o 
   2   0  11        6.02       13.56      4.88 o 
   3   0  11     3822.09     4060.15     93.25 o 
   4   0  11      240.97      233.00     16.80 o 
   5   0  11      249.66      234.52     19.64 o 
   6   0  11       40.73       54.77     39.02 o 
   7   0  11      344.92     -220.94    220.94 o 
   8   0  11       33.78      362.34    641.42 o 
   9   0  11        0.15     2565.23   1498.84 o 
   0   1  11      775.51      734.57     27.60 o 
   1   1  11       93.56       97.47      5.58 o 
   2   1  11     3000.84     3086.88     58.46 o 
   3   1  11     2553.24     2631.23     37.68 o 
   4   1  11      833.20      878.95     20.92 o 
   5   1  11      179.39       21.50    407.02 o 
   6   1  11      936.29      881.27     74.31 o 
   7   1  11      676.42      669.71     35.57 o 
   8   1  11       44.73       49.40     45.43 o 
   9   1  11       20.32      -64.09    371.66 o 
   0   2  11       29.48       47.39     11.71 o 
   1   2  11      388.17      387.81     11.95 o 
   2   2  11     4713.98     4991.79    117.14 o 
   3   2  11      897.70      931.10     25.20 o 
   4   2  11       97.78      103.50     16.66 o 
   5   2  11       83.98       94.63     49.44 o 
   6   2  11      183.86      179.23     38.50 o 
   7   2  11      155.99      177.81     46.31 o 
   8   2  11       68.28      347.66    849.82 o 
   9   2  11       47.36     -303.33    303.33 o 
   0   3  11     4020.68     4273.51     97.04 o 
   1   3  11     2730.69     2691.35     61.66 o 
   2   3  11     1358.30     1379.46     35.93 o 
   3   3  11      284.75      294.71     12.07 o 
   4   3  11      228.43      252.63     28.92 o 
   5   3  11      317.56      352.69     22.52 o 
   6   3  11      310.71      347.89     26.40 o 
   7   3  11      106.96      153.11     16.04 o 
   8   3  11      129.86       91.94     76.55 o 
   9   3  11        0.76      767.00   1040.42 o 
   0   4  11      290.96      304.79     14.79 o 
   1   4  11      469.82      439.60     12.71 o 
   2   4  11      316.85      322.68     13.42 o 
   3   4  11      260.06      298.21     16.20 o 
   4   4  11       39.44       34.13      6.56 o 
   5   4  11      322.40      328.03     20.78 o 
   6   4  11      521.22      517.94     42.02 o 
   7   4  11       58.66      795.69   1317.03 o 
   8   4  11       30.08       49.81    152.83 o 
   0   5  11      697.82      746.21     28.03 o 
   1   5  11     1248.31     1246.15     33.24 o 
   2   5  11     2190.63     2175.70     40.69 o 
   3   5  11     1398.27     1489.95     28.85 o 
   4   5  11      128.31      135.69     11.83 o 
   5   5  11      449.83      409.70     21.85 o 
   6   5  11      228.59      208.78     17.03 o 
   7   5  11      148.45      -88.92    206.88 o 
   8   5  11       42.34       -6.12    140.05 o 
   0   6  11      224.86      216.42     12.56 o 
   1   6  11     1044.47     1017.59     19.28 o 
   2   6  11      924.31      870.42     39.97 o 
   3   6  11      929.76      944.58     22.16 o 
   4   6  11      384.05      414.85     40.81 o 
   5   6  11       17.72       23.16     14.53 o 
   6   6  11      168.26      175.95     26.29 o 
   7   6  11        2.11       -9.16     15.15 o 
   8   6  11       41.27       55.95     40.31 o 
   0   7  11      310.32      281.09     16.62 o 
   1   7  11      458.23      514.13     15.20 o 
   2   7  11      413.51      433.16     14.56 o 
   3   7  11       83.25       58.40     21.00 o 
   4   7  11      874.36      930.60     31.58 o 
   5   7  11      243.42      244.54     17.85 o 
   6   7  11        9.37      521.65    355.27 o 
   7   7  11       43.88       93.89     25.21 o 
   8   7  11       18.84      -37.86    100.75 o 
   0   8  11       12.26       24.33     40.79 o 
   1   8  11     1233.33     1265.17     27.41 o 
   2   8  11       79.49       78.23      9.92 o 
   3   8  11      139.86      157.74     13.03 o 
   4   8  11        1.55       39.60     21.11 o 
   5   8  11      421.44      390.46     38.98 o 
   6   8  11      433.99      447.81     40.03 o 
   7   8  11        7.05      -38.50    236.95 o 
   8   8  11       96.00       67.32     32.51 o 
   0   9  11       24.56       38.33      9.51 o 
   1   9  11      676.97      725.02     28.19 o 
   2   9  11      211.55      201.98     12.96 o 
   3   9  11      635.85      652.69     29.12 o 
   4   9  11      673.55      680.22     30.30 o 
   5   9  11      149.26      168.20     64.32 o 
   6   9  11        1.69       -9.27     18.19 o 
   7   9  11        7.46      -31.30     64.89 o 
   0  10  11       44.47       68.45     16.06 o 
   1  10  11       42.74       42.12     12.42 o 
   2  10  11       56.44       35.33     17.04 o 
   3  10  11      918.92      935.32     56.72 o 
   4  10  11      102.56      182.59     33.99 o 
   5  10  11      114.71       72.11     39.05 o 
   6  10  11        1.78       22.02     37.24 o 
   7  10  11       15.42       56.71     41.75 o 
   0  11  11      310.03      344.58     30.09 o 
   1  11  11      538.53      513.08     24.08 o 
   2  11  11      167.93      163.28     15.05 o 
   3  11  11      114.58      114.84     22.62 o 
   4  11  11      196.94      116.19     98.56 o 
   5  11  11      259.50      321.53     75.15 o 
   6  11  11        1.81      -70.22     81.85 o 
   0  12  11      446.59      431.84     47.76 o 
   1  12  11      388.78      432.47     44.14 o 
   2  12  11      260.98      276.39     22.71 o 
   3  12  11       10.98       20.96     31.99 o 
   4  12  11       31.30       56.25     37.24 o 
   5  12  11       63.54      119.02    162.77 o 
   6  12  11        2.15       17.00     87.69 o 
   0  13  11      603.63      571.93     41.41 o 
   1  13  11       97.31       99.70     59.48 o 
   2  13  11       32.43       30.16     47.48 o 
   3  13  11       18.31      108.94     63.14 o 
   4  13  11       90.03       77.37     24.36 o 
   5  13  11       32.65      -11.51    143.38 o 
   0  14  11        0.14       16.12     65.47 o 
   1  14  11      202.36      198.06     25.51 o 
   2  14  11       68.78      134.64     52.02 o 
   3  14  11        5.16        6.08     19.83 o 
   4  14  11       11.89       -0.89     35.35 o 
   5  14  11      212.05       30.64     89.54 o 
   0  15  11      147.97      139.44     29.28 o 
   1  15  11      124.53      143.68     22.61 o 
   2  15  11       53.82       89.14     41.84 o 
   3  15  11        5.00       45.24     89.86 o 
   4  15  11       22.50       27.34     44.44 o 
   0  16  11       74.87       80.99     52.51 o 
   1  16  11       34.90       70.36     58.06 o 
   2  16  11        1.66       -7.51     83.19 o 
   0   0  12      337.94      315.51     19.55 o 
   1   0  12       41.21       29.26     14.95 o 
   2   0  12      228.96      215.74     11.11 o 
   3   0  12       10.70       21.41     16.87 o 
   4   0  12      720.84      741.86     25.87 o 
   5   0  12       27.57       22.48     12.18 o 
   6   0  12        0.07      -52.91     52.91 o 
   7   0  12      463.29      520.68    111.27 o 
   8   0  12      196.41      -71.83    698.41 o 
   9   0  12      133.32      118.24    101.04 o 
   0   1  12      500.11      473.21     15.95 o 
   1   1  12     1084.17     1183.61     18.78 o 
   2   1  12     1990.78     2104.38     31.31 o 
   3   1  12     1844.66     1975.10     29.71 o 
   4   1  12      235.98      236.59      8.98 o 
   5   1  12      677.56      655.52     42.75 o 
   6   1  12      106.95       87.46     20.70 o 
   7   1  12       89.37       55.00     49.18 o 
   8   1  12       13.64        0.49     50.82 o 
   9   1  12       35.59     -116.82   1085.96 o 
   0   2  12      228.44      255.42     22.82 o 
   1   2  12     1098.34     1177.76     31.08 o 
   2   2  12     1615.31     1755.22     32.95 o 
   3   2  12       33.74       24.04     11.95 o 
   4   2  12      626.05      654.97     20.44 o 
   5   2  12       73.45       80.54    103.36 o 
   6   2  12     1238.06     1373.70     73.89 o 
   7   2  12      854.50      732.89    125.27 o 
   8   2  12       26.67       25.46     34.36 o 
   9   2  12        3.70      -11.12     69.85 o 
   0   3  12      562.31      554.46     21.12 o 
   1   3  12     1182.78     1163.29     31.04 o 
   2   3  12       35.16       27.13      9.38 o 
   3   3  12      384.10      406.04     11.03 o 
   4   3  12      415.98      406.11     24.28 o 
   5   3  12      163.63      181.06     45.59 o 
   6   3  12      707.28      716.02     63.21 o 
   7   3  12      159.46      142.26     24.32 o 
   8   3  12        0.40      -20.73    122.60 o 
   9   3  12       20.09      -60.60    200.59 o 
   0   4  12       33.40       48.16     13.28 o 
   1   4  12     1461.92     1379.15     31.55 o 
   2   4  12      317.01      355.95     17.16 o 
   3   4  12      350.12      373.30     24.08 o 
   4   4  12      239.21      229.71     14.17 o 
   5   4  12      106.43       84.84     20.34 o 
   6   4  12       66.55       43.40     39.22 o 
   7   4  12      226.44       59.64    197.64 o 
   8   4  12       85.57      159.29     33.78 o 
   0   5  12     1220.43     1130.80     41.97 o 
   1   5  12     1609.65     1633.68     36.95 o 
   2   5  12      766.61      794.09     19.55 o 
   3   5  12      170.66      172.44     16.19 o 
   4   5  12      145.10      117.05     22.31 o 
   5   5  12     1440.16     1371.12     51.00 o 
   6   5  12      417.28      420.44     34.39 o 
   7   5  12       58.92       54.02     15.43 o 
   8   5  12        2.74       29.27    110.17 o 
   0   6  12      725.75      754.76     22.90 o 
   1   6  12      373.93      358.41     16.62 o 
   2   6  12     3085.31     3380.94     82.55 o 
   3   6  12      916.07      922.63     31.51 o 
   4   6  12     1472.10     1560.66     48.15 o 
   5   6  12      336.65      333.08     20.89 o 
   6   6  12      104.43       29.38     56.34 o 
   7   6  12       31.24       77.94     36.14 o 
   8   6  12      284.52      231.22    105.20 o 
   0   7  12     2926.03     2962.72     58.46 o 
   1   7  12       42.11       39.88     13.41 o 
   2   7  12      785.32      755.68     27.77 o 
   3   7  12      723.91      786.18     22.40 o 
   4   7  12      595.94      605.34     30.55 o 
   5   7  12      461.73      396.44     45.80 o 
   6   7  12       14.36       -0.34     45.11 o 
   7   7  12        0.01      -13.79     24.72 o 
   8   7  12       41.11     2069.02    793.53 o 
   0   8  12        0.20       -5.29     11.66 o 
   1   8  12     1057.57     1096.15     19.93 o 
   2   8  12     1062.76     1082.76     30.93 o 
   3   8  12      155.65      167.51     19.70 o 
   4   8  12      418.06      370.84     26.13 o 
   5   8  12      148.37      152.57     17.28 o 
   6   8  12       65.81      759.87    308.09 o 
   7   8  12        1.55       14.54     30.52 o 
   8   8  12       67.80       38.93    105.00 o 
   0   9  12      263.85      248.08     16.37 o 
   1   9  12      459.58      433.85     19.94 o 
   2   9  12      475.16      474.55     16.66 o 
   3   9  12      103.63      120.70     26.27 o 
   4   9  12       81.33       50.12     16.59 o 
   5   9  12       40.44       47.82     18.41 o 
   6   9  12       27.71        1.38     25.27 o 
   7   9  12        0.81      -25.13     25.13 o 
   0  10  12       75.42       47.08     17.27 o 
   1  10  12      518.46      553.73     21.19 o 
   2  10  12      260.32      244.53     24.29 o 
   3  10  12       99.88       68.99     15.99 o 
   4  10  12       21.13       25.92     20.60 o 
   5  10  12      681.96      699.29     38.67 o 
   6  10  12       73.51       73.40     29.47 o 
   7  10  12       19.92       51.53     39.89 o 
   0  11  12      368.22      244.12     26.42 o 
   1  11  12      254.36      225.09     21.09 o 
   2  11  12     1001.33      949.26     39.24 o 
   3  11  12      325.07      298.49     20.61 o 
   4  11  12      296.80      268.75     37.82 o 
   5  11  12       53.78       66.44     17.88 o 
   6  11  12       15.18       78.69    148.48 o 
   0  12  12      698.13      721.37     41.04 o 
   1  12  12      302.62      269.95     33.07 o 
   2  12  12       77.97       67.84     15.48 o 
   3  12  12       56.24       70.61     23.00 o 
   4  12  12      114.36       98.50     22.03 o 
   5  12  12      113.00        6.45     80.31 o 
   6  12  12       63.25      146.33    227.35 o 
   0  13  12      689.08      753.52    110.55 o 
   1  13  12       11.46      -56.97     63.49 o 
   2  13  12       57.14       53.99     60.50 o 
   3  13  12      162.86      151.35     31.88 o 
   4  13  12      218.08      137.94     95.28 o 
   5  13  12      218.59      317.72     80.40 o 
   0  14  12      120.62      106.35     28.05 o 
   1  14  12      219.35      267.92     36.69 o 
   2  14  12       58.52        0.45     83.60 o 
   3  14  12      100.42       77.97     68.89 o 
   4  14  12       30.26      -14.18     34.79 o 
   0  15  12       23.71        7.45     23.30 o 
   1  15  12       20.01       44.65     36.70 o 
   2  15  12        5.52       37.94     80.14 o 
   3  15  12       26.91       46.94     46.04 o 
   0  16  12       14.01      -39.05    203.97 o 
   1  16  12       36.01       21.85     34.30 o 
   2  16  12       89.33      131.36     38.08 o 
   1   0  13       35.02       15.66     22.35 o 
   2   0  13     1122.45     1079.17     24.17 o 
   3   0  13     3120.97     3454.53     80.76 o 
   4   0  13       68.74       29.42     20.38 o 
   5   0  13       13.65        5.18     11.94 o 
   6   0  13       73.61      -31.68    291.60 o 
   8   0  13        1.43      307.76    629.27 o 
   9   0  13        0.80      -80.50    263.88 o 
   0   1  13      125.38      136.03      8.94 o 
   1   1  13      656.14      662.92     16.09 o 
   2   1  13       80.90      101.61     12.25 o 
   3   1  13     1459.77     1497.38     29.12 o 
   4   1  13        8.52       -2.44      8.70 o 
   5   1  13       72.98       75.83     18.14 o 
   6   1  13      361.53      365.76     36.45 o 
   7   1  13      448.83      455.71     50.47 o 
   8   1  13      305.59      211.22     46.83 o 
   9   1  13        6.12       -1.89    439.50 o 
   0   2  13     1896.52     1911.63     53.06 o 
   1   2  13     1224.64     1248.18     26.12 o 
   2   2  13     1369.91     1456.39     27.44 o 
   3   2  13      597.33      571.01     16.97 o 
   4   2  13      853.65      850.54     24.32 o 
   5   2  13      528.09      585.07     49.44 o 
   6   2  13      239.59       -1.43    241.57 o 
   7   2  13      123.20       23.83     62.75 o 
   8   2  13       35.49       31.23     21.55 o 
   9   2  13       15.29      -41.07    102.03 o 
   0   3  13      138.37      172.61     13.11 o 
   1   3  13     2954.66     3076.18     61.56 o 
   2   3  13      508.47      510.61     33.99 o 
   3   3  13      115.46      143.11     11.76 o 
   4   3  13       94.65      102.38     23.75 o 
   5   3  13       30.83        5.37     22.70 o 
   6   3  13      204.02      172.72     53.47 o 
   7   3  13      370.67      394.56     50.41 o 
   8   3  13       52.72       31.44     39.83 o 
   0   4  13       11.56       21.03     13.07 o 
   1   4  13       60.67       68.23      8.41 o 
   2   4  13     1265.13     1288.36     31.52 o 
   3   4  13      651.34      637.14     19.27 o 
   4   4  13      303.38      274.99     16.31 o 
   5   4  13      923.83      919.93     93.01 o 
   6   4  13      191.58      174.27     60.19 o 
   7   4  13       33.64       29.09     29.77 o 
   8   4  13      128.55      123.64     21.62 o 
   0   5  13       41.02        7.14     19.33 o 
   1   5  13      377.88      361.92     12.72 o 
   2   5  13      707.63      661.65     16.73 o 
   3   5  13        0.69       14.00     10.23 o 
   4   5  13      668.04      662.97     24.29 o 
   5   5  13     2292.01     2441.29    109.46 o 
   6   5  13      661.34      569.13     41.40 o 
   7   5  13       41.68      208.07    219.67 o 
   8   5  13       91.83       95.64     29.42 o 
   0   6  13      724.02      624.56     60.30 o 
   1   6  13     1039.43     1097.31     35.13 o 
   2   6  13      429.85      412.01     21.80 o 
   3   6  13     2059.24     1987.89     41.86 o 
   4   6  13      308.52      282.69     19.11 o 
   5   6  13      337.42      343.53     30.66 o 
   6   6  13      157.57      222.31     26.62 o 
   7   6  13       51.33       34.27     63.66 o 
   8   6  13       82.30       49.73     76.55 o 
   0   7  13     3597.29     3663.08     80.34 o 
   1   7  13      533.46      554.14     21.09 o 
   2   7  13      150.56      167.77     18.68 o 
   3   7  13       44.35       34.46     13.44 o 
   4   7  13      354.24      363.82     18.52 o 
   5   7  13       46.12       29.12     40.05 o 
   6   7  13      184.73     1238.15    591.41 o 
   7   7  13       25.23       56.36     21.03 o 
   8   7  13       52.80       80.06     99.54 o 
   0   8  13     1453.67     1334.69     47.36 o 
   1   8  13      347.00      352.22     12.67 o 
   2   8  13      477.97      496.98     16.30 o 
   3   8  13       18.95        1.80     12.11 o 
   4   8  13      377.69      348.49     26.85 o 
   5   8  13       46.74       51.88     15.97 o 
   6   8  13      147.75      141.42     35.79 o 
   7   8  13       25.75      308.35    187.05 o 
   0   9  13     2169.52     2159.01     62.49 o 
   1   9  13     1153.73     1240.32     38.29 o 
   2   9  13       16.66       17.71     12.78 o 
   3   9  13      301.15      267.39     39.25 o 
   4   9  13      715.70      647.93     97.12 o 
   5   9  13       93.02       55.69     76.09 o 
   6   9  13       47.36       74.74     29.49 o 
   7   9  13       26.77       36.86     29.38 o 
   0  10  13      812.81      793.37     42.99 o 
   1  10  13      664.80      628.09     21.86 o 
   2  10  13      125.03      144.31     17.68 o 
   3  10  13      469.68      494.23     32.31 o 
   4  10  13      114.22      136.67     49.79 o 
   5  10  13      275.61      279.21     59.67 o 
   6  10  13       58.97       65.89     20.46 o 
   7  10  13       13.96       62.67     38.93 o 
   0  11  13     1083.67     1115.05     49.38 o 
   1  11  13      308.56      310.21     23.54 o 
   2  11  13      320.61      293.01     23.34 o 
   3  11  13      124.95      106.88     16.79 o 
   4  11  13       72.27       79.76     16.32 o 
   5  11  13       82.69       58.59     94.81 o 
   6  11  13       22.00      -20.58     29.22 o 
   0  12  13      126.65       84.02     24.81 o 
   1  12  13       28.91       83.07     18.13 o 
   2  12  13      117.18       47.62     35.72 o 
   3  12  13      155.78      122.10     26.51 o 
   4  12  13      176.61      186.15     55.60 o 
   5  12  13       49.65       69.67     46.37 o 
   6  12  13       53.51      156.32    227.50 o 
   0  13  13      312.52      302.08     37.34 o 
   1  13  13      263.47      276.89     52.96 o 
   2  13  13       15.83      -47.05     56.95 o 
   3  13  13        8.12       44.83     52.66 o 
   4  13  13       99.56      155.20     79.12 o 
   5  13  13      116.00      135.11     35.07 o 
   0  14  13        3.10      -18.40     39.58 o 
   1  14  13       21.06       57.08     22.74 o 
   2  14  13       57.38      115.01     61.45 o 
   3  14  13       21.54      -19.79     81.47 o 
   4  14  13      102.99       91.91     38.26 o 
   0  15  13       65.29      -32.27     38.72 o 
   1  15  13       55.48       22.79     27.34 o 
   2  15  13        9.39      111.47     41.33 o 
   3  15  13       27.75      -22.67     45.64 o 
   0  16  13        8.01      -16.28     27.63 o 
   1  16  13       19.42       55.22     29.88 o 
   0   0  14        0.00        3.40     14.52 o 
   1   0  14      113.64      130.86     44.36 o 
   2   0  14      355.81      370.27     15.16 o 
   3   0  14     1186.71     1209.51     66.16 o 
   4   0  14      394.31      414.74     40.99 o 
   5   0  14       91.43       70.02     20.29 o 
   6   0  14        0.39     -127.70    605.61 o 
   7   0  14       38.06       34.45    131.07 o 
   8   0  14      117.72      -72.94     89.74 o 
   0   1  14       30.48       37.84      9.60 o 
   1   1  14      725.90      781.43     18.52 o 
   2   1  14      126.42      126.37     12.20 o 
   3   1  14      841.36      875.71     24.11 o 
   4   1  14       43.31       38.02      9.75 o 
   5   1  14      366.75      342.59     36.03 o 
   6   1  14       52.96       80.20     18.81 o 
   7   1  14      152.67      136.10     58.96 o 
   8   1  14       66.09       27.56    136.26 o 
   0   2  14       35.92       22.62     14.45 o 
   1   2  14      224.51      230.50     10.07 o 
   2   2  14      443.92      450.26     12.18 o 
   3   2  14     1315.37     1425.86     26.87 o 
   4   2  14      295.13      296.83     13.79 o 
   5   2  14      934.93      869.74     41.34 o 
   6   2  14      803.80      831.98     43.02 o 
   7   2  14       14.27       89.31     72.36 o 
   8   2  14       36.98        9.54     29.14 o 
   0   3  14      293.85      306.42     16.48 o 
   1   3  14     1067.39     1115.94     28.20 o 
   2   3  14       83.97       68.03     14.44 o 
   3   3  14      334.88      341.27     15.49 o 
   4   3  14      325.32      376.53     18.42 o 
   5   3  14       70.79      178.24    125.82 o 
   6   3  14      137.05      124.63     32.76 o 
   7   3  14       54.76      234.13    131.78 o 
   8   3  14       72.48      165.10    125.14 o 
   0   4  14       29.92       25.24     30.29 o 
   1   4  14      461.26      413.94     17.03 o 
   2   4  14      215.52      224.76     14.54 o 
   3   4  14      260.20      276.88     21.09 o 
   4   4  14       55.09       47.59      9.48 o 
   5   4  14      966.34     1003.09     42.42 o 
   6   4  14       30.79       -4.92     67.90 o 
   7   4  14       81.01       61.79     37.65 o 
   8   4  14       50.98      -25.38    318.41 o 
   0   5  14      266.98      251.14     21.26 o 
   1   5  14      368.04      385.67     13.23 o 
   2   5  14       59.17       71.53      8.26 o 
   3   5  14      732.00      809.68     26.99 o 
   4   5  14       59.66       63.39     11.43 o 
   5   5  14      697.04      769.01     41.49 o 
   6   5  14      216.04      265.54     27.16 o 
   7   5  14      113.82      131.72     48.14 o 
   8   5  14       14.79       24.22    141.45 o 
   0   6  14      135.11      158.11     16.62 o 
   1   6  14      423.84      414.51     27.51 o 
   2   6  14     1432.28     1380.80     30.20 o 
   3   6  14      349.68      378.42     20.22 o 
   4   6  14      468.81      426.48     29.52 o 
   5   6  14       86.75       69.36     30.73 o 
   6   6  14       89.31       95.46     21.62 o 
   7   6  14       45.37       62.27     26.07 o 
   8   6  14      140.25      242.06    118.00 o 
   0   7  14        7.08        8.82     13.31 o 
   1   7  14      508.87      520.21     21.46 o 
   2   7  14      204.65      204.34     16.46 o 
   3   7  14       99.53       96.48     15.14 o 
   4   7  14      216.26      220.33     14.48 o 
   5   7  14       83.68       86.69     25.76 o 
   6   7  14        8.65       -9.28     16.18 o 
   7   7  14       55.11       62.64     24.21 o 
   8   7  14       75.66      287.69    785.64 o 
   0   8  14      123.05      120.70     16.20 o 
   1   8  14      236.76      222.06     20.09 o 
   2   8  14     1034.67     1106.59     30.10 o 
   3   8  14       31.52       19.70     14.04 o 
   4   8  14       18.68       23.47     16.86 o 
   5   8  14       13.76       24.24     17.02 o 
   7   8  14      105.53      172.40     91.79 o 
   0   9  14      279.76      259.96     19.55 o 
   1   9  14      261.13      239.05     13.17 o 
   2   9  14      759.24      718.59     46.41 o 
   3   9  14       67.70       57.26     54.31 o 
   4   9  14       75.13       69.99     14.22 o 
   5   9  14      138.12      140.41     24.84 o 
   6   9  14       31.50        5.15     21.88 o 
   7   9  14       10.86       10.98     31.69 o 
   0  10  14       45.78       66.98     30.09 o 
   1  10  14      792.51      808.65     32.41 o 
   2  10  14      439.37      393.31     25.07 o 
   3  10  14       16.83       26.40     17.90 o 
   4  10  14      118.35      138.30     17.77 o 
   5  10  14        0.24       54.46     22.84 o 
   6  10  14       75.82       34.15     21.15 o 
   7  10  14       53.73     1806.59   1019.18 o 
   0  11  14      335.21      346.73     27.33 o 
   1  11  14      570.89      575.84     26.74 o 
   2  11  14      555.80      580.54     27.31 o 
   3  11  14       37.90       11.14     70.45 o 
   4  11  14      105.35      288.03    161.71 o 
   5  11  14       74.12       15.95     95.50 o 
   6  11  14      141.55       88.29     30.16 o 
   0  12  14       44.83       40.10     20.02 o 
   1  12  14       52.14       39.25     27.51 o 
   2  12  14      109.70       75.67     22.43 o 
   3  12  14      268.55      260.86     23.88 o 
   4  12  14       82.78       61.80     42.07 o 
   5  12  14       16.39       15.38     21.30 o 
   6  12  14      140.10      359.61    181.23 o 
   0  13  14       74.66      -80.63     80.63 o 
   1  13  14       37.94       66.87     27.92 o 
   2  13  14        5.46       32.58     26.18 o 
   3  13  14       13.12      -54.63     64.06 o 
   4  13  14       99.73      173.32     76.18 o 
   5  13  14       32.75       33.44     38.72 o 
   0  14  14      142.56      135.98     34.55 o 
   1  14  14       16.79       65.42     24.07 o 
   2  14  14       22.05       24.60     43.86 o 
   3  14  14       34.11       26.14     25.53 o 
   4  14  14       53.70      268.80     62.40 o 
   0  15  14        2.16      -28.95     48.37 o 
   1  15  14       54.60       23.06     37.47 o 
   2  15  14        8.99       75.46     54.27 o 
   3  15  14       27.28       42.49     81.49 o 
   0  16  14       36.22       61.19     32.12 o 
   1  16  14       49.26       64.66     42.08 o 
   1   0  15     1118.07     1235.00     41.18 o 
   2   0  15      914.97      999.65     24.90 o 
   3   0  15       60.55       74.51     14.76 o 
   4   0  15       10.80       10.71     12.52 o 
   5   0  15      295.32      312.72     34.54 o 
   6   0  15       17.62       77.58     35.12 o 
   7   0  15        3.40      264.96    198.83 o 
   8   0  15        5.69      724.90    989.58 o 
   0   1  15      607.34      550.95     18.60 o 
   1   1  15      293.50      346.59     11.58 o 
   2   1  15     1432.39     1473.58     29.67 o 
   3   1  15      985.36     1024.34     20.00 o 
   4   1  15     2918.69     2971.59     74.84 o 
   5   1  15     1064.91     1110.39     35.94 o 
   6   1  15       22.51       30.56     63.33 o 
   7   1  15       26.86      -20.31     48.04 o 
   0   2  15       31.21       33.65     11.33 o 
   1   2  15      304.33      292.59     12.06 o 
   2   2  15     1768.93     1755.22     32.20 o 
   3   2  15      730.96      769.19     18.51 o 
   4   2  15     1821.95     1870.25     47.73 o 
   5   2  15      390.98      367.80     21.85 o 
   6   2  15      282.45      324.65     32.69 o 
   7   2  15      154.88       86.59    125.17 o 
   8   2  15        5.00       11.24     53.95 o 
   0   3  15      907.67      956.45     34.26 o 
   1   3  15      951.58      958.00     24.62 o 
   2   3  15        6.33       -4.78     14.93 o 
   3   3  15      534.87      522.02     16.13 o 
   4   3  15     1283.96     1305.55     42.09 o 
   5   3  15      301.95      278.88     23.36 o 
   6   3  15      152.85      131.30     36.81 o 
   7   3  15       85.44      104.31     19.94 o 
   8   3  15       14.45      -24.64     63.48 o 
   0   4  15      538.73      503.62     23.15 o 
   1   4  15      382.15      385.99     20.74 o 
   2   4  15      608.49      604.35     36.13 o 
   3   4  15       57.50       52.69     11.90 o 
   4   4  15      390.56      392.05     46.66 o 
   5   4  15      406.43      419.19     39.89 o 
   6   4  15        8.63       29.15     19.96 o 
   7   4  15      336.90      290.79     67.30 o 
   0   5  15        7.77       28.05      9.98 o 
   1   5  15      330.30      322.11     16.30 o 
   2   5  15       67.81       70.34     22.71 o 
   3   5  15        4.61       19.39     28.63 o 
   4   5  15      885.35      925.13     32.77 o 
   5   5  15      112.73       -0.31    140.15 o 
   6   5  15       38.53       50.87     44.95 o 
   7   5  15      290.30      301.66     63.67 o 
   8   5  15       58.43       53.08     45.15 o 
   0   6  15      171.65      157.65     19.42 o 
   1   6  15      123.65      100.15     13.85 o 
   2   6  15     1184.95     1232.85     38.04 o 
   3   6  15      135.98      127.43     24.82 o 
   4   6  15      441.67      431.91     20.91 o 
   5   6  15      779.75      737.35     38.19 o 
   6   6  15       68.60       25.91     19.45 o 
   7   6  15       96.45       39.78     78.26 o 
   8   6  15       40.11        7.11     33.64 o 
   0   7  15      244.05      189.48     48.16 o 
   1   7  15      424.64      432.04     24.83 o 
   2   7  15      175.47      157.83     14.18 o 
   3   7  15      617.87      601.67     22.77 o 
   4   7  15      158.32      116.94     19.41 o 
   5   7  15      219.33      621.11    213.99 o 
   6   7  15      132.82      145.36     26.33 o 
   7   7  15      105.22      -20.32     94.32 o 
   0   8  15       21.84       25.26     32.61 o 
   1   8  15       93.25       55.39     25.47 o 
   2   8  15     2644.34     2692.22     64.18 o 
   3   8  15     1130.43     1104.09     43.69 o 
   4   8  15      113.75       91.60     14.45 o 
   5   8  15        3.39      -11.07     54.96 o 
   6   8  15       10.01       65.59     44.36 o 
   7   8  15       30.21       41.68     26.01 o 
   0   9  15     1231.84     1268.06     54.09 o 
   1   9  15     1066.16      977.03     34.67 o 
   2   9  15     1050.20     1030.28     31.26 o 
   3   9  15      223.22      157.64     20.45 o 
   4   9  15      460.46      453.25     40.89 o 
   5   9  15       41.88       57.28     19.99 o 
   6   9  15        1.80       65.35    115.78 o 
   7   9  15        7.27       -6.98     53.65 o 
   0  10  15     3922.41     3917.70    115.77 o 
   1  10  15      217.83      203.85     22.65 o 
   2  10  15      896.66      920.74     30.28 o 
   3  10  15      244.20      274.31     21.59 o 
   4  10  15      183.88      156.97    118.90 o 
   5  10  15        8.89       23.39     82.18 o 
   6  10  15       20.93       73.57    112.50 o 
   0  11  15       65.31       15.32     87.93 o 
   1  11  15       86.95      108.01     16.50 o 
   2  11  15       72.63       49.34     24.50 o 
   3  11  15       27.12       18.10     23.76 o 
   4  11  15       31.06       47.70    141.62 o 
   5  11  15       81.55     1287.66    293.36 o 
   6  11  15      136.58      129.59     36.01 o 
   0  12  15      160.02      201.49     39.48 o 
   1  12  15      271.02      291.21     31.79 o 
   2  12  15      185.31      153.12     22.58 o 
   3  12  15      132.96      146.87     33.69 o 
   4  12  15       30.52        9.79    107.33 o 
   5  12  15       17.37        6.26     40.36 o 
   0  13  15       29.00      -20.44     47.41 o 
   1  13  15       16.70       -2.75     54.58 o 
   2  13  15      182.89      129.74     26.37 o 
   3  13  15      122.15      133.36     73.75 o 
   4  13  15       79.40       90.28     70.81 o 
   5  13  15        9.87       59.99     33.88 o 
   0  14  15      118.48      -30.48     71.27 o 
   1  14  15        5.54       21.82     22.54 o 
   2  14  15       19.55       44.09     31.94 o 
   3  14  15       21.58      -19.26     90.20 o 
   4  14  15       38.54       28.68     37.42 o 
   0  15  15       88.32      198.80    104.02 o 
   1  15  15        8.07       28.51     33.63 o 
   2  15  15       30.05       24.12     70.06 o 
   3  15  15       11.98       43.30     51.31 o 
   0   0  16       60.68       53.87      9.66 o 
   1   0  16      391.50      386.90     20.20 o 
   2   0  16      908.42     1015.14     52.40 o 
   3   0  16     2642.92     2883.92     78.69 o 
   4   0  16      252.81      222.31     24.32 o 
   5   0  16      861.73      936.21     44.87 o 
   6   0  16      101.98       61.54     18.98 o 
   7   0  16       12.49       58.01     59.49 o 
   8   0  16      165.41       -5.68    170.39 o 
   0   1  16       39.66       44.06     14.63 o 
   1   1  16     1391.72     1412.17     25.06 o 
   2   1  16       62.88       59.15     11.48 o 
   3   1  16      621.25      642.86     19.21 o 
   4   1  16      159.51      156.96     12.90 o 
   5   1  16      319.05      329.68     22.31 o 
   6   1  16       58.41       56.29     57.31 o 
   7   1  16      175.24      158.78     88.30 o 
   8   1  16      107.15       91.94    109.04 o 
   0   2  16      391.41      430.81     17.33 o 
   1   2  16       58.64       -4.17     44.69 o 
   2   2  16      222.12      245.68     20.64 o 
   3   2  16      896.03      909.52     24.01 o 
   4   2  16      527.24      493.40     24.15 o 
   5   2  16     1592.29     1545.17     61.58 o 
   6   2  16      316.48      286.57     28.84 o 
   7   2  16      402.71      342.24    121.06 o 
   8   2  16        3.02      242.64    194.92 o 
   0   3  16      403.30      432.67     25.61 o 
   1   3  16      410.08      422.81     18.00 o 
   2   3  16      849.95      901.71     25.00 o 
   3   3  16       34.59       45.61     13.91 o 
   4   3  16      933.77      929.70     31.69 o 
   5   3  16      439.52      273.88     87.40 o 
   6   3  16      143.39      165.74     89.22 o 
   7   3  16      154.28       82.04     38.10 o 
   8   3  16       35.88      231.70    180.76 o 
   0   4  16       14.82        1.92     13.65 o 
   1   4  16      519.60      535.87     19.53 o 
   2   4  16     1245.28     1245.17     37.87 o 
   3   4  16      242.65      235.98     17.76 o 
   4   4  16      111.90       89.29     23.38 o 
   5   4  16      186.67      214.26     70.53 o 
   6   4  16       17.28      392.84    961.34 o 
   7   4  16      238.48      255.26     68.10 o 
   8   4  16       54.21       25.49     37.18 o 
   0   5  16      243.51      230.24     18.50 o 
   1   5  16      151.24      144.66     11.59 o 
   2   5  16      299.04      317.16     21.35 o 
   3   5  16      407.44      399.30     20.95 o 
   4   5  16      210.26      187.21     30.57 o 
   5   5  16       26.35       35.44     74.51 o 
   6   5  16      198.70       93.00    104.52 o 
   7   5  16       53.81       60.69     32.87 o 
   8   5  16      125.79      309.67   1116.05 o 
   0   6  16      299.06      282.79     44.39 o 
   1   6  16       34.43       29.12     10.26 o 
   2   6  16      219.18      208.15     12.82 o 
   3   6  16       27.55       37.67     17.08 o 
   4   6  16      149.75      143.30     18.67 o 
   5   6  16      134.98       42.39     89.46 o 
   6   6  16       14.70       39.57     23.33 o 
   7   6  16       56.02       46.38     26.63 o 
   8   6  16      109.63       76.58    164.81 o 
   0   7  16       37.20       22.70     12.81 o 
   1   7  16      165.33      169.28     15.34 o 
   2   7  16      776.90      771.78     38.86 o 
   3   7  16      273.88      287.95     18.65 o 
   4   7  16      515.04      513.23     35.93 o 
   5   7  16      437.22      442.12     33.54 o 
   6   7  16        4.42      337.19    611.12 o 
   7   7  16       38.38       40.66     27.75 o 
   0   8  16     1734.82     1711.27     79.66 o 
   1   8  16      162.47      180.77     17.54 o 
   2   8  16      330.63      324.14     23.89 o 
   3   8  16        6.91       28.98     16.04 o 
   4   8  16      127.43       98.13     17.20 o 
   5   8  16        1.15      935.47    579.71 o 
   6   8  16        8.10       26.99     24.91 o 
   7   8  16        9.10       13.27     84.01 o 
   0   9  16      413.75      378.13     36.19 o 
   1   9  16     4417.60     4439.98    107.55 o 
   2   9  16      205.41      210.04     12.96 o 
   3   9  16     1001.89     1002.78     43.40 o 
   4   9  16      203.87      189.21     22.91 o 
   5   9  16      163.52      148.63     23.57 o 
   6   9  16        6.27        0.99     25.37 o 
   7   9  16        5.30      -29.44    133.92 o 
   0  10  16       18.98       17.27     18.90 o 
   1  10  16      722.96      726.62     25.58 o 
   2  10  16      129.53       93.30     18.29 o 
   3  10  16      125.81      113.52     16.88 o 
   4  10  16       66.94       19.85     27.06 o 
   5  10  16       26.23       25.73     31.76 o 
   6  10  16       42.24       52.58     27.03 o 
   1  11  16      185.10      131.85     15.48 o 
   2  11  16      156.57      131.41     49.51 o 
   3  11  16      280.18      307.88     33.42 o 
   4  11  16      197.94      206.49     20.10 o 
   5  11  16        3.80      -15.39     24.45 o 
   6  11  16       14.74       28.15     34.77 o 
   0  12  16      184.22      279.37     76.57 o 
   1  12  16       55.59       90.57     19.46 o 
   2  12  16      160.59      137.34     27.67 o 
   3  12  16      144.89      165.05    100.76 o 
   4  12  16       77.83       40.69    165.19 o 
   5  12  16       34.17       41.67     30.54 o 
   0  13  16       31.14       96.87     45.77 o 
   1  13  16       60.08       97.04     23.00 o 
   2  13  16       62.25      108.12     35.42 o 
   3  13  16       13.96      260.15    329.61 o 
   4  13  16        7.00       24.50     53.17 o 
   0  14  16        0.52      -44.04     44.04 o 
   1  14  16      155.64      171.02     43.28 o 
   2  14  16        7.06       21.83     21.69 o 
   3  14  16       98.05      416.51    269.74 o 
   0  15  16        0.02      -63.26     90.50 o 
   1  15  16       15.81      -68.13     77.10 o 
   2  15  16       43.10       57.92     78.25 o 
   1   0  17      135.91      121.72     11.81 o 
   2   0  17       18.28       21.41     27.52 o 
   3   0  17       34.78       37.46     23.99 o 
   4   0  17        9.76       18.15     16.93 o 
   5   0  17       21.46      517.51    277.05 o 
   6   0  17       76.92       27.30    119.07 o 
   7   0  17      462.16      515.97    101.07 o 
   8   0  17        0.60        6.65    271.54 o 
   0   1  17      518.96      505.03     19.14 o 
   1   1  17      254.60      269.78     16.82 o 
   2   1  17      579.07      572.12     18.50 o 
   3   1  17      525.68      547.67     17.95 o 
   4   1  17      697.92      659.96     25.11 o 
   5   1  17      426.99      383.01     40.71 o 
   6   1  17       10.64        1.73     34.95 o 
   7   1  17       46.49       81.34     68.53 o 
   8   1  17       88.73       33.19     71.30 o 
   0   2  17      785.80      843.62     38.99 o 
   1   2  17       82.51       77.35     21.37 o 
   2   2  17      831.82      857.26     24.33 o 
   3   2  17      259.05      287.98     23.92 o 
   4   2  17      639.05      588.56     25.09 o 
   5   2  17     1098.50     1204.09     61.63 o 
   6   2  17       79.22      855.13    309.53 o 
   7   2  17       36.23       29.70     24.77 o 
   8   2  17      152.13       92.48     90.07 o 
   0   3  17        0.58       21.01     17.02 o 
   1   3  17      696.00      706.64     26.50 o 
   2   3  17      253.68      257.51     25.05 o 
   3   3  17      297.96      297.41     18.64 o 
   4   3  17     1464.85     1539.03     43.68 o 
   5   3  17      466.64      477.56     73.69 o 
   6   3  17      357.08      318.27     25.72 o 
   7   3  17       33.91       37.04     20.06 o 
   8   3  17      121.72      121.20     75.61 o 
   0   4  17      283.72      281.75     19.03 o 
   1   4  17      374.68      330.67     30.50 o 
   2   4  17      249.28      220.69     28.76 o 
   3   4  17      222.12      239.83     13.44 o 
   4   4  17      316.42      303.41     40.46 o 
   5   4  17       96.37      124.42     43.90 o 
   6   4  17      153.08      105.86     69.40 o 
   7   4  17       88.90       99.50    106.64 o 
   8   4  17      163.29      167.77     42.48 o 
   0   5  17       29.49       39.02     16.01 o 
   1   5  17      407.23      413.76     16.34 o 
   2   5  17       31.41       34.38     11.91 o 
   3   5  17       66.36       44.91     17.82 o 
   4   5  17      430.84      423.57     34.70 o 
   5   5  17      119.74      173.73     35.05 o 
   6   5  17       52.92       82.45     25.41 o 
   7   5  17       16.85       15.37     53.46 o 
   8   5  17       31.32       21.83     32.14 o 
   0   6  17        7.72       36.55     45.37 o 
   1   6  17      774.85      731.34     27.53 o 
   2   6  17      184.51      187.43     16.13 o 
   3   6  17       73.27       61.94     21.64 o 
   4   6  17      774.89      678.29     31.04 o 
   5   6  17       14.81       35.23     65.46 o 
   6   6  17       76.63       27.66     97.94 o 
   7   6  17       71.21       71.83     36.28 o 
   0   7  17      564.17      637.37     35.42 o 
   1   7  17      236.08      238.74     15.47 o 
   2   7  17      776.61      719.94     41.89 o 
   3   7  17      215.13      175.88     25.33 o 
   4   7  17      148.79      155.44     22.87 o 
   5   7  17      191.06      206.74     23.03 o 
   6   7  17      161.80      314.51    244.55 o 
   7   7  17       61.54       81.73     27.00 o 
   0   8  17     1711.04     1702.97     90.21 o 
   1   8  17        1.45        0.14     16.62 o 
   2   8  17     1245.96     1107.92     46.91 o 
   3   8  17      707.66      697.84     41.19 o 
   4   8  17       33.47       31.62     36.79 o 
   5   8  17       90.93      201.12     91.50 o 
   6   8  17       67.78       64.64     35.66 o 
   7   8  17       23.74       25.26     24.76 o 
   0   9  17        0.06       10.59     17.26 o 
   1   9  17      445.68      479.96     37.80 o 
   2   9  17      278.05       58.80    256.07 o 
   3   9  17      296.72      315.45     26.06 o 
   4   9  17      168.15      100.71     46.38 o 
   5   9  17       29.38       -0.39     23.38 o 
   6   9  17       14.71       -6.59     31.18 o 
   7   9  17        9.94       61.58     28.37 o 
   0  10  17       15.72       -6.41    131.58 o 
   1  10  17       83.75       99.45     32.66 o 
   2  10  17       74.69       78.59     18.12 o 
   3  10  17      169.11      125.95     22.31 o 
   4  10  17       22.64       40.54     29.54 o 
   5  10  17       69.92       86.92     35.87 o 
   6  10  17       48.21       27.79     28.88 o 
   0  11  17        0.08       22.91     55.73 o 
   1  11  17       39.74       52.38     37.51 o 
   2  11  17      216.95      196.24     34.17 o 
   3  11  17       23.52       73.24     25.08 o 
   4  11  17      408.15      337.39    120.51 o 
   6  11  17       45.06        3.07     84.10 o 
   0  12  17       25.46       14.45     35.13 o 
   1  12  17      133.02       99.38     25.64 o 
   2  12  17       77.56       -2.36     65.73 o 
   3  12  17      122.99       94.93     63.51 o 
   4  12  17       20.56       16.39     40.68 o 
   0  13  17        2.00       45.78     26.59 o 
   1  13  17       16.78       57.07     21.27 o 
   2  13  17       52.65       72.83     46.77 o 
   3  13  17       16.15       26.93     31.52 o 
   0  14  17      110.85      129.43     43.83 o 
   1  14  17       79.06       87.30     26.44 o 
   2  14  17       21.87       28.02     34.13 o 
   3  14  17       11.94       12.10     68.94 o 
   0  15  17       38.15       34.12     37.10 o 
   1  15  17       94.43      106.95     31.01 o 
   2  15  17       48.64      102.42     48.20 o 
   0   0  18     2972.44     3226.83    155.05 o 
   1   0  18      353.44      371.26     16.46 o 
   2   0  18      118.01      152.38     33.44 o 
   3   0  18       41.89       58.07     23.57 o 
   4   0  18      239.41      220.75     37.05 o 
   5   0  18     1147.85     1303.02    102.24 o 
   7   0  18        0.82       86.73     60.39 o 
   8   0  18      302.68      371.38    273.36 o 
   0   1  18       23.96       24.42     43.57 o 
   1   1  18      307.01      332.92     15.06 o 
   2   1  18      103.87      116.30     14.37 o 
   3   1  18      422.63      408.74     15.63 o 
   4   1  18      519.88      550.19     34.99 o 
   5   1  18      407.68      372.45    123.56 o 
   6   1  18       45.71       56.88     60.41 o 
   7   1  18       39.09       70.96     68.95 o 
   8   1  18        1.17       12.94     27.59 o 
   0   2  18      631.73      661.58     22.36 o 
   1   2  18      179.40      169.23     22.69 o 
   2   2  18      328.61      348.92     14.16 o 
   3   2  18      118.78      100.78     14.27 o 
   4   2  18     1199.91     1183.38     35.69 o 
   5   2  18      213.74      223.34     31.75 o 
   6   2  18       35.19       32.55     15.55 o 
   7   2  18       25.03      316.90    359.82 o 
   8   2  18       18.77     2417.80    568.48 o 
   0   3  18       35.77       12.70     13.86 o 
   1   3  18      181.34      177.86     12.52 o 
   2   3  18       36.99       30.12     10.46 o 
   3   3  18      251.21      247.24     14.38 o 
   4   3  18     1671.48     1695.11     77.58 o 
   5   3  18      150.00      158.79     25.38 o 
   6   3  18      112.60       71.99     21.01 o 
   7   3  18       47.12       36.50     33.80 o 
   8   3  18      141.20      167.01     65.60 o 
   0   4  18     1664.41     1677.81     72.78 o 
   1   4  18      152.64      150.13     15.48 o 
   2   4  18      434.73      456.53     26.75 o 
   3   4  18      879.26      889.23     35.04 o 
   4   4  18      325.57      310.93     31.75 o 
   5   4  18      447.66      403.51     29.21 o 
   6   4  18      106.87       98.97     33.04 o 
   7   4  18      177.70      274.38    102.44 o 
   8   4  18       53.02       50.27     73.12 o 
   0   5  18        0.02        4.29     18.30 o 
   1   5  18       13.52       34.83     12.35 o 
   2   5  18      761.88      755.36     25.28 o 
   3   5  18      150.49       94.24     36.43 o 
   4   5  18      122.94      162.38     50.88 o 
   5   5  18        7.94       89.20     31.82 o 
   6   5  18      207.45      228.56     31.97 o 
   7   5  18      154.05      191.50     94.46 o 
   0   6  18      415.79      429.16     27.78 o 
   1   6  18     2305.67     2359.63     63.42 o 
   2   6  18      491.51      480.63     24.38 o 
   3   6  18      191.29      202.19     25.35 o 
   4   6  18      357.41      360.82     37.40 o 
   5   6  18      163.16      103.40     35.42 o 
   6   6  18      120.18       66.44    102.69 o 
   7   6  18       87.06       84.21     34.27 o 
   0   7  18      509.73      504.94     35.60 o 
   1   7  18      651.92      674.30     30.80 o 
   2   7  18      894.07      864.52     31.18 o 
   3   7  18       62.18       -2.24     37.51 o 
   4   7  18       69.81       49.94     14.73 o 
   5   7  18      106.80       41.10     30.23 o 
   6   7  18      127.82      113.49     27.63 o 
   7   7  18       56.90       58.27     55.19 o 
   0   8  18       98.45       73.73     17.78 o 
   1   8  18       51.76       39.68     16.09 o 
   2   8  18      246.90      124.27    112.27 o 
   3   8  18      355.88      326.93     38.37 o 
   4   8  18      212.62      175.24     26.79 o 
   5   8  18       33.80       66.27     69.95 o 
   6   8  18        6.34      -55.40     92.48 o 
   7   8  18       11.74       76.94    114.16 o 
   0   9  18      397.26      388.56     30.84 o 
   1   9  18     1038.98      994.50     32.93 o 
   2   9  18      496.49      457.29     35.56 o 
   3   9  18      179.08       98.98     37.13 o 
   4   9  18       17.73        7.28     24.37 o 
   5   9  18      118.44      119.83     22.88 o 
   6   9  18       51.68       63.29     22.94 o 
   0  10  18       26.02      103.19     40.03 o 
   1  10  18      330.93      279.30     35.45 o 
   2  10  18       16.07       21.52     15.62 o 
   3  10  18      308.78      220.25     53.42 o 
   4  10  18       99.79       88.66     35.58 o 
   5  10  18       53.21       25.51    246.35 o 
   6  10  18       51.24       56.73     72.42 o 
   0  11  18      121.16       99.88     78.20 o 
   1  11  18      106.38       56.91     37.60 o 
   2  11  18      276.75      214.30     30.45 o 
   3  11  18       93.71       81.79     37.29 o 
   4  11  18      122.33        0.74     63.02 o 
   5  11  18        9.65        2.02     24.12 o 
   0  12  18        6.93       33.67     54.92 o 
   1  12  18      116.19       30.40     97.98 o 
   2  12  18       40.73        8.36     39.60 o 
   3  12  18      313.15      281.94     70.92 o 
   4  12  18       12.82       -8.92     30.60 o 
   5  12  18      197.18      228.70     57.19 o 
   0  13  18       76.74       81.53     29.01 o 
   1  13  18        6.74       12.21     23.61 o 
   2  13  18       40.81       41.17     47.04 o 
   3  13  18        6.58      -27.61     77.40 o 
   4  13  18       24.63       23.04     71.15 o 
   0  14  18       76.92       85.50     33.33 o 
   1  14  18       43.20       37.01     46.51 o 
   3  14  18       61.71       68.18     34.13 o 
   0  15  18       12.11      -48.77     78.32 o 
   1  15  18        0.78      102.96     86.39 o 
   1   0  19      145.12      141.51     12.47 o 
   2   0  19      262.71      219.89     69.76 o 
   3   0  19      258.22      252.23     16.27 o 
   4   0  19      842.76      743.18    123.11 o 
   5   0  19        6.06      -44.13     44.76 o 
   6   0  19       30.87       85.59     58.09 o 
   7   0  19      103.80       45.62     42.96 o 
   8   0  19        3.95       27.40    139.26 o 
   0   1  19        5.91      -18.85     18.85 o 
   1   1  19     1149.00     1159.13     28.95 o 
   2   1  19      516.04      537.49     16.72 o 
   3   1  19       57.35       49.37     10.89 o 
   4   1  19      954.56      936.45     35.68 o 
   5   1  19      210.37      224.00     23.78 o 
   6   1  19       24.97       41.13     32.55 o 
   7   1  19      133.55      110.03     55.56 o 
   8   1  19       40.05       52.32     38.55 o 
   0   2  19      850.38      833.08     29.08 o 
   1   2  19      604.00      634.13     20.28 o 
   2   2  19      170.79      158.62     11.08 o 
   3   2  19      240.49      237.25     11.48 o 
   4   2  19      658.39      609.73     34.35 o 
   5   2  19      154.51      178.26     20.98 o 
   6   2  19      107.51      108.17     29.05 o 
   7   2  19       23.66       57.85    121.19 o 
   8   2  19       96.73      145.52     69.97 o 
   0   3  19      934.85      976.07     48.91 o 
   1   3  19       66.99       44.71     10.85 o 
   2   3  19      363.45      374.44     13.24 o 
   3   3  19      661.47      657.99     22.63 o 
   4   3  19      954.31      963.12     54.57 o 
   5   3  19       96.04       70.43     23.20 o 
   6   3  19       35.37        7.87     18.76 o 
   7   3  19        0.30        3.09     36.67 o 
   8   3  19       34.92       54.05     83.97 o 
   0   4  19      328.92      317.50     23.24 o 
   1   4  19      425.50      422.75     20.76 o 
   2   4  19      178.23      173.58     11.22 o 
   3   4  19      765.63      697.72     52.67 o 
   4   4  19     1075.73     1081.55     51.18 o 
   5   4  19      597.64      517.26     49.90 o 
   6   4  19       19.54       15.08     24.19 o 
   7   4  19      169.38      179.53    138.59 o 
   8   4  19       59.08       71.45     94.30 o 
   0   5  19      708.56      744.04     34.20 o 
   1   5  19     1007.52      942.05     43.91 o 
   2   5  19      327.31      338.45     18.49 o 
   3   5  19      131.76      127.16     13.73 o 
   4   5  19      405.97      399.10     37.08 o 
   5   5  19      148.05      165.42     28.61 o 
   6   5  19       39.72       53.87     45.33 o 
   7   5  19       48.35       22.45     23.50 o 
   0   6  19      225.71      238.20     28.23 o 
   1   6  19     1137.55     1099.79     31.61 o 
   2   6  19      224.87      202.14     14.27 o 
   3   6  19       14.04        7.63     22.63 o 
   4   6  19       86.92       89.75     21.75 o 
   5   6  19        0.99        4.03     17.57 o 
   6   6  19      104.93      165.36     49.81 o 
   7   6  19       54.03       55.37     21.41 o 
   0   7  19       89.40       97.97     25.39 o 
   1   7  19     1094.14     1103.09     57.41 o 
   2   7  19     1217.38     1155.33     52.42 o 
   3   7  19      128.82       44.68     95.07 o 
   4   7  19      304.17      297.80     28.53 o 
   5   7  19      436.19      419.16     63.75 o 
   6   7  19       71.14      -18.49     29.43 o 
   7   7  19       76.29       55.88     29.63 o 
   0   8  19      544.81      483.34     74.81 o 
   1   8  19      409.76      383.28     20.66 o 
   2   8  19      648.19      595.49     23.65 o 
   3   8  19      121.52       97.15     19.20 o 
   4   8  19       19.31       32.51     16.71 o 
   5   8  19       34.35       20.79     22.78 o 
   6   8  19      125.39      113.76     65.23 o 
   7   8  19       15.18       42.94     40.54 o 
   0   9  19      103.83       90.96     17.76 o 
   1   9  19      338.73      343.89     19.17 o 
   2   9  19      220.49      208.76     19.95 o 
   3   9  19      130.96       94.32     38.39 o 
   4   9  19       10.62       19.25     44.82 o 
   5   9  19        5.91       14.14     24.29 o 
   6   9  19       27.84      -15.91     24.37 o 
   0  10  19       89.15       75.39     57.68 o 
   1  10  19      460.87      440.24     26.32 o 
   2  10  19       10.07        0.69     18.10 o 
   3  10  19      129.81      123.35     22.21 o 
   4  10  19       12.30      536.69    211.33 o 
   5  10  19       40.40      -16.07     65.50 o 
   6  10  19       12.75       35.85     81.11 o 
   0  11  19       44.11       67.13     31.46 o 
   1  11  19      176.12      124.63     29.82 o 
   2  11  19      467.04      426.48     43.09 o 
   3  11  19       89.24      102.20     24.60 o 
   4  11  19       76.81      106.06     22.28 o 
   5  11  19       28.71       87.64     30.69 o 
   0  12  19       76.95       13.25     51.98 o 
   1  12  19      745.84      726.55     62.13 o 
   2  12  19      178.08      495.57    190.63 o 
   3  12  19       32.29       32.93     46.53 o 
   4  12  19       21.11        0.96     55.13 o 
   0  13  19      113.60      831.96    261.98 o 
   1  13  19       97.69       80.49     28.74 o 
   2  13  19       47.63       41.69     46.06 o 
   3  13  19       20.70       32.07     39.38 o 
   4  13  19       52.06       28.23    123.40 o 
   0  14  19        8.47       -7.57     32.88 o 
   1  14  19        1.44       17.95     31.00 o 
   2  14  19       60.04      110.06     84.48 o 
   0   0  20        2.07       -6.92     47.43 o 
   1   0  20      143.63      147.90     31.88 o 
   2   0  20      188.42      202.71     35.65 o 
   3   0  20      119.59      134.56     13.84 o 
   4   0  20     2593.70     2695.28    142.08 o 
   5   0  20      484.13      514.94     93.05 o 
   6   0  20       13.49       93.49     68.29 o 
   7   0  20       19.83     2936.49    803.98 o 
   8   0  20       26.23     -197.12    197.12 o 
   0   1  20      615.54      726.04     97.73 o 
   1   1  20      111.59      102.44     10.75 o 
   2   1  20       48.73       52.52     10.85 o 
   3   1  20      175.47      197.84     12.34 o 
   4   1  20      173.45      150.55     33.80 o 
   5   1  20      136.21      145.89     28.26 o 
   6   1  20       30.30      -17.73    111.99 o 
   7   1  20      126.78      111.73     65.35 o 
   8   1  20       30.81       89.68     98.44 o 
   0   2  20      453.22      418.32     21.34 o 
   1   2  20      246.67      246.62     24.89 o 
   2   2  20       20.83       23.56     10.17 o 
   3   2  20       23.36       21.21      9.62 o 
   4   2  20       56.47       42.43     23.40 o 
   5   2  20       32.84     -508.20    523.47 o 
   6   2  20       23.75       30.75     20.70 o 
   7   2  20       67.76      117.19     58.46 o 
   8   2  20       39.95       32.30     66.50 o 
   0   3  20      436.53      430.68     26.81 o 
   1   3  20      714.68      731.71     41.44 o 
   2   3  20      103.99       90.77      7.94 o 
   3   3  20      511.42      484.59     17.83 o 
   4   3  20       41.04       23.77     13.47 o 
   5   3  20       91.72       72.74     20.51 o 
   6   3  20       39.33       17.22     25.11 o 
   7   3  20      139.84      159.13     21.43 o 
   0   4  20      343.86      328.63     26.32 o 
   1   4  20      178.63      158.64     15.27 o 
   2   4  20      406.66      409.12     16.78 o 
   3   4  20      375.97      337.77     27.46 o 
   4   4  20     1037.39     1142.34     49.60 o 
   5   4  20       36.38       52.69     19.24 o 
   6   4  20      175.24      115.60     47.86 o 
   7   4  20        2.54       68.01     46.64 o 
   0   5  20      965.78     1010.17     42.69 o 
   1   5  20      228.40      219.01     16.49 o 
   2   5  20      646.92      661.32     26.43 o 
   3   5  20      194.37      208.52     19.04 o 
   4   5  20      347.35      337.53     25.55 o 
   5   5  20       73.16       81.93     19.50 o 
   6   5  20       59.13       85.79     66.68 o 
   7   5  20       57.30       50.31     22.90 o 
   0   6  20      470.20      458.05     41.28 o 
   1   6  20     1823.73     1919.06     51.42 o 
   2   6  20      434.85      406.12     24.48 o 
   3   6  20      201.18      204.91     19.06 o 
   4   6  20       14.91       18.32     19.24 o 
   5   6  20        1.48        0.49     45.71 o 
   6   6  20       47.21       94.86     38.49 o 
   7   6  20       23.07       18.23     54.42 o 
   0   7  20       20.71      -13.76     24.78 o 
   1   7  20      737.88      717.27     26.34 o 
   2   7  20      418.48      410.86     28.13 o 
   3   7  20       28.92      -41.03     59.00 o 
   4   7  20       70.87       31.45     44.40 o 
   5   7  20       86.34       71.13     44.58 o 
   6   7  20       10.47       -6.17     25.05 o 
   7   7  20       51.00       41.30     28.18 o 
   0   8  20        7.50       18.01     26.16 o 
   1   8  20       50.22       29.49     31.20 o 
   2   8  20      162.44      142.27     15.80 o 
   3   8  20       58.90       48.13     19.78 o 
   4   8  20       74.88       92.01     21.76 o 
   5   8  20       25.55       33.27     37.46 o 
   6   8  20        2.86      -33.54     33.54 o 
   0   9  20      251.10      271.31     26.03 o 
   1   9  20       79.47       57.48     15.21 o 
   2   9  20      312.60      307.89     21.88 o 
   3   9  20       51.62       19.89     62.00 o 
   4   9  20       50.14       50.41     18.57 o 
   5   9  20      337.98      289.49    103.54 o 
   6   9  20       66.85       33.03     93.89 o 
   0  10  20       55.91       68.22     57.47 o 
   1  10  20      430.63      445.07     32.22 o 
   2  10  20      281.83      298.64     26.64 o 
   3  10  20       49.47       51.50     23.32 o 
   4  10  20       31.81       33.49     29.23 o 
   5  10  20       64.93       94.83     36.21 o 
   0  11  20       83.57       88.20     22.48 o 
   1  11  20       18.36       -3.16     27.08 o 
   2  11  20      215.25      202.00     25.13 o 
   3  11  20       47.91       49.71     43.47 o 
   4  11  20       71.73      103.53     45.26 o 
   5  11  20       30.70      402.73    666.09 o 
   0  12  20        0.02       23.26     32.06 o 
   1  12  20      116.87      125.88     29.78 o 
   2  12  20      107.06       30.80     67.78 o 
   3  12  20       39.92       15.53     19.13 o 
   4  12  20       91.65       70.22     57.06 o 
   0  13  20        1.46      538.59    250.58 o 
   1  13  20      265.30      267.44     58.68 o 
   2  13  20       32.80       27.28     28.46 o 
   3  13  20        8.69       10.27     29.66 o 
   0  14  20      253.29      218.08     82.73 o 
   1  14  20       47.45      134.64     79.65 o 
   2  14  20       68.67       94.81     43.89 o 
   1   0  21      389.61      418.95     39.19 o 
   2   0  21      432.54      458.91     58.94 o 
   3   0  21     1127.60     1164.61     61.27 o 
   4   0  21     1711.12     1495.90    215.41 o 
   5   0  21       23.59       24.98     18.00 o 
   6   0  21       56.39       50.60     28.53 o 
   0   1  21     1657.65     1755.86    102.92 o 
   1   1  21      329.66      347.61     15.64 o 
   2   1  21      592.35      607.00     19.01 o 
   3   1  21      433.57      480.43     17.22 o 
   4   1  21      941.60      954.25     35.73 o 
   5   1  21      829.52      814.27    109.17 o 
   6   1  21       36.27       47.40     19.18 o 
   7   1  21       75.52       55.91     22.01 o 
   0   2  21      353.50      339.33     26.42 o 
   1   2  21      121.63      118.90     18.59 o 
   2   2  21       10.16       21.19     10.56 o 
   3   2  21       70.40       57.56     10.13 o 
   4   2  21      214.16      196.23     20.82 o 
   5   2  21       14.24       45.07     20.00 o 
   6   2  21        2.38       33.47     17.53 o 
   7   2  21       70.09       49.63     57.31 o 
   0   3  21      934.72      867.55     36.76 o 
   1   3  21      260.11      285.04     44.67 o 
   2   3  21       51.05       60.68     21.53 o 
   3   3  21      242.71      237.06     15.70 o 
   4   3  21      318.56      347.27     23.28 o 
   5   3  21       50.02       70.05     31.30 o 
   6   3  21       94.13       75.11     64.08 o 
   7   3  21        7.58       -1.17     32.50 o 
   0   4  21       36.24       42.61     16.89 o 
   1   4  21       83.03       64.37     12.31 o 
   2   4  21      193.03      173.98     16.92 o 
   3   4  21       74.54       52.11     22.68 o 
   4   4  21       79.85       96.86     51.86 o 
   5   4  21       77.54       45.00     21.98 o 
   6   4  21      139.57      124.71     62.02 o 
   7   4  21       38.31       51.84     31.56 o 
   0   5  21      232.14      196.39     37.45 o 
   1   5  21        0.36        2.07     22.40 o 
   2   5  21      225.75      230.20     21.66 o 
   3   5  21      181.26      165.90     19.15 o 
   4   5  21      104.94      117.67     20.90 o 
   5   5  21      155.46      150.36     20.83 o 
   6   5  21       60.59       43.65     19.70 o 
   0   6  21      131.40      149.76     23.59 o 
   1   6  21      621.28      611.02     26.28 o 
   2   6  21      587.83      523.69     24.30 o 
   3   6  21     1220.55     1115.54     46.10 o 
   4   6  21        1.54        2.93     33.45 o 
   5   6  21       33.20       84.24     29.42 o 
   6   6  21       63.78       55.21     65.93 o 
   7   6  21       23.03       27.62     33.11 o 
   0   7  21     1055.28     1079.46     54.84 o 
   1   7  21      554.91      522.95     32.59 o 
   2   7  21      427.68      442.66     38.35 o 
   3   7  21      183.42      119.66     54.41 o 
   4   7  21      104.08      115.49     24.95 o 
   5   7  21       43.76       26.68     28.96 o 
   6   7  21       50.10       82.79     29.47 o 
   0   8  21      418.08      386.87     33.80 o 
   1   8  21      155.75      153.72     18.64 o 
   2   8  21      182.53      152.78     15.91 o 
   3   8  21       27.65       20.39     34.96 o 
   4   8  21      103.86      137.09     21.38 o 
   5   8  21       94.48       -5.48    136.19 o 
   6   8  21       59.83       21.76     38.37 o 
   0   9  21       68.91       56.29     17.64 o 
   1   9  21      163.47      158.35     39.15 o 
   2   9  21      114.16      126.79     25.17 o 
   3   9  21      249.35      232.31     76.79 o 
   4   9  21       27.25       41.03     36.58 o 
   5   9  21       29.25       -1.22     36.65 o 
   6   9  21       49.87       62.58     74.04 o 
   0  10  21       10.16       19.12     35.08 o 
   1  10  21      253.65      160.56     33.62 o 
   2  10  21       41.86       86.48    100.87 o 
   3  10  21       10.48       10.46     22.05 o 
   4  10  21       21.99       16.50     32.10 o 
   5  10  21        8.33        0.12     29.10 o 
   0  11  21      126.55      136.81     40.45 o 
   1  11  21      140.95      123.81     25.10 o 
   2  11  21      197.52      216.36     34.14 o 
   3  11  21      194.29      218.68     71.47 o 
   4  11  21       36.34      -36.56     90.60 o 
   5  11  21       51.23        5.64     57.75 o 
   0  12  21      333.38      399.78     57.93 o 
   1  12  21       78.80       74.40     41.34 o 
   2  12  21      498.75      477.57     49.19 o 
   3  12  21       21.91       40.09     29.68 o 
   4  12  21       32.58       46.07     28.99 o 
   0  13  21        0.01      -40.63     62.09 o 
   1  13  21      290.38      255.67     72.43 o 
   2  13  21       21.47       48.10     29.11 o 
   3  13  21        9.41       17.12    116.13 o 
   0  14  21      243.11      297.39     57.24 o 
   1  14  21        2.46       52.33     36.12 o 
   0   0  22        1.11      155.18    225.28 o 
   1   0  22       44.56       37.59     25.26 o 
   2   0  22       56.30       58.45     30.91 o 
   3   0  22      132.91      109.03     27.21 o 
   4   0  22       30.73       10.39     24.20 o 
   5   0  22        0.06      -10.63     18.36 o 
   6   0  22      258.74      257.90     39.70 o 
   7   0  22      133.67       97.84     44.42 o 
   0   1  22      488.38      502.70     38.12 o 
   1   1  22      138.83      119.90     40.19 o 
   2   1  22      229.31      235.80     49.66 o 
   3   1  22      581.95      547.72     23.50 o 
   4   1  22      691.11      731.93     53.84 o 
   5   1  22      277.35      176.62    122.17 o 
   6   1  22       93.36      101.33     29.80 o 
   7   1  22       10.68     1881.64    644.92 o 
   0   2  22      200.93      212.18     21.08 o 
   1   2  22      323.42      315.11     32.78 o 
   2   2  22       15.46        2.91     14.88 o 
   3   2  22        0.54      -15.12     15.12 o 
   4   2  22      284.06      268.89     17.71 o 
   5   2  22      394.24      364.29     46.63 o 
   6   2  22        1.26       55.62     58.64 o 
   7   2  22       30.29       49.26     77.91 o 
   0   3  22      175.46      154.64     17.85 o 
   1   3  22      400.85      408.81     26.02 o 
   2   3  22      270.15      286.41     19.49 o 
   3   3  22       57.22       84.93     16.55 o 
   4   3  22      211.71      181.93     22.21 o 
   5   3  22       41.30       44.77     18.81 o 
   6   3  22       86.01       77.59     20.91 o 
   7   3  22      111.32      150.91     30.50 o 
   0   4  22      337.02      331.31     31.14 o 
   1   4  22      702.47      676.04     24.72 o 
   2   4  22      497.91      481.59     19.93 o 
   3   4  22      114.88       34.08     37.05 o 
   4   4  22       66.29       73.20     19.68 o 
   5   4  22      198.30      137.07     42.49 o 
   7   4  22       32.18       50.83     24.44 o 
   0   5  22      630.84      626.72     39.61 o 
   1   5  22       38.68       24.12     59.05 o 
   2   5  22      546.88      582.73     24.03 o 
   3   5  22      101.76       87.10     29.66 o 
   4   5  22       67.13       80.08     27.03 o 
   5   5  22      135.71      121.52     24.07 o 
   6   5  22        0.34      -11.19     38.10 o 
   7   5  22        1.49       -9.93     23.46 o 
   0   6  22       62.57       43.02     28.52 o 
   1   6  22      685.16      658.10     56.18 o 
   2   6  22      843.81      800.82     27.99 o 
   3   6  22      302.46      250.32     29.69 o 
   4   6  22      434.83      449.46     47.12 o 
   5   6  22       55.13       68.90     87.72 o 
   6   6  22       17.45      -10.19     55.33 o 
   7   6  22       14.46        2.77     51.85 o 
   0   7  22      159.45      168.85     63.15 o 
   1   7  22      225.85      234.31     18.53 o 
   2   7  22      381.14      333.58     30.78 o 
   3   7  22        9.81       38.30     63.41 o 
   4   7  22       41.10       61.96     48.95 o 
   5   7  22       17.83       17.41     47.00 o 
   6   7  22       18.91       36.32     24.80 o 
   0   8  22       45.21        7.74     47.14 o 
   1   8  22      466.70      443.28     26.11 o 
   2   8  22      191.34      197.01     20.59 o 
   3   8  22      181.27      207.66     29.75 o 
   4   8  22       18.96       14.28     23.55 o 
   5   8  22      135.29      217.11     36.50 o 
   6   8  22       47.36       -4.88     38.82 o 
   0   9  22       50.35       55.78     22.10 o 
   1   9  22      170.95      175.28     18.80 o 
   2   9  22      151.88      132.18     32.25 o 
   3   9  22      100.21      126.01     33.57 o 
   4   9  22       32.05       61.06     43.32 o 
   5   9  22       56.86       60.55     64.15 o 
   0  10  22       11.01       -0.66     28.24 o 
   1  10  22       69.72       67.44     48.41 o 
   2  10  22      202.29      204.94     43.87 o 
   3  10  22      233.03      227.47     28.04 o 
   4  10  22       46.98      -48.11    118.11 o 
   5  10  22       66.03      -22.77     90.38 o 
   0  11  22        0.05       -3.92     34.14 o 
   1  11  22      127.78      184.46    127.61 o 
   2  11  22      121.06      122.23     32.25 o 
   3  11  22      132.95      149.49     34.65 o 
   4  11  22       34.09       -6.92     44.14 o 
   0  12  22      497.63      501.84     46.37 o 
   1  12  22        4.64      167.15    435.17 o 
   2  12  22       31.52       11.93     31.51 o 
   3  12  22      132.23      188.48     48.39 o 
   4  12  22       51.26       76.25    164.20 o 
   0  13  22        3.23        7.76     36.07 o 
   1  13  22       74.86       54.07     30.23 o 
   2  13  22       28.38       57.53     27.92 o 
   0  14  22       18.46      -40.82     55.40 o 
   1   0  23      331.82      363.37     23.21 o 
   2   0  23      320.65      307.20     26.26 o 
   3   0  23      520.86      558.20     34.15 o 
   4   0  23       65.52        8.52    316.43 o 
   5   0  23      216.77      231.07     25.46 o 
   6   0  23       16.71       11.63     25.40 o 
   7   0  23      130.64      114.98    157.63 o 
   0   1  23       47.29        6.91     46.75 o 
   1   1  23       14.12        0.43     49.41 o 
   2   1  23       72.20       28.73     55.65 o 
   3   1  23      166.49       83.67    100.78 o 
   4   1  23      263.18      239.69     24.12 o 
   5   1  23       16.80      -30.88     42.37 o 
   6   1  23       35.16       64.83     27.55 o 
   7   1  23       78.86      146.10    143.38 o 
   0   2  23        0.64        5.51     21.18 o 
   1   2  23      350.21      351.38     15.50 o 
   2   2  23       53.14       47.99     25.36 o 
   3   2  23      320.41      289.36     18.60 o 
   4   2  23        9.24       14.78     14.81 o 
   5   2  23       78.25       81.46     18.85 o 
   6   2  23       30.91      168.20     56.39 o 
   7   2  23        2.23       68.85    392.86 o 
   0   3  23      235.05      275.67     26.64 o 
   1   3  23      616.44      652.56     34.43 o 
   2   3  23      257.89      216.37     16.09 o 
   3   3  23      121.58      103.39     20.79 o 
   4   3  23      128.65      128.97     21.78 o 
   5   3  23       40.23       45.91     25.82 o 
   6   3  23        4.54       -5.72     20.76 o 
   7   3  23       61.96       72.94     24.93 o 
   0   4  23      304.26      249.56     25.22 o 
   1   4  23      111.81      101.50     13.18 o 
   2   4  23     1576.81     1672.69     41.34 o 
   3   4  23      229.26      245.61     24.09 o 
   4   4  23      233.11      274.12     48.65 o 
   5   4  23      184.04      123.64     35.90 o 
   6   4  23       12.63        0.09     55.66 o 
   7   4  23       57.79      110.55     29.71 o 
   0   5  23        2.63      -32.18     32.18 o 
   1   5  23      256.38      330.67    148.88 o 
   2   5  23      627.75      582.51     28.93 o 
   3   5  23       42.41       30.53     19.15 o 
   4   5  23       43.49       40.58     18.45 o 
   5   5  23       60.26       30.79    100.58 o 
   6   5  23       28.71       60.78     27.53 o 
   7   5  23       36.99       32.26    117.30 o 
   0   6  23      517.82      482.94     30.11 o 
   1   6  23      593.73      578.67     62.42 o 
   2   6  23       56.20       38.19     17.18 o 
   3   6  23      200.80      201.13     26.27 o 
   4   6  23      331.94      336.29     35.47 o 
   5   6  23      263.38      246.95     26.39 o 
   6   6  23       24.32        8.22     22.95 o 
   0   7  23      104.06     -316.97    316.97 o 
   1   7  23      170.21      158.11     16.76 o 
   2   7  23      185.61      142.78     33.13 o 
   3   7  23       51.50       65.86     38.08 o 
   4   7  23      139.30      149.75     51.66 o 
   5   7  23      151.87      143.13     30.58 o 
   6   7  23       39.96       18.48     37.72 o 
   0   8  23       29.28       51.56     40.86 o 
   1   8  23      302.49      340.41     26.52 o 
   2   8  23      416.86      389.15     24.04 o 
   3   8  23       38.55       -7.35     48.66 o 
   5   8  23       48.94       45.21     95.93 o 
   6   8  23        6.48       -8.19     29.97 o 
   0   9  23        2.88       15.31     32.17 o 
   1   9  23       60.49       85.70     20.82 o 
   2   9  23      132.23      130.82     46.02 o 
   3   9  23        4.45       19.97     26.77 o 
   4   9  23       64.84       60.48     21.77 o 
   5   9  23       18.40      -49.21     75.43 o 
   0  10  23      195.72      134.32     39.97 o 
   1  10  23        5.67       32.99     17.63 o 
   2  10  23       54.87       51.91     29.57 o 
   3  10  23      238.96      299.55     76.54 o 
   4  10  23       52.01       48.49     38.13 o 
   5  10  23       12.19       29.74     46.36 o 
   0  11  23      130.43       66.44     96.96 o 
   1  11  23        3.91      117.65    426.24 o 
   2  11  23      161.87      126.71     29.50 o 
   3  11  23       76.79      140.73     83.09 o 
   4  11  23       40.65      -25.63     63.69 o 
   0  12  23       89.66       43.82     39.44 o 
   1  12  23       61.58       46.05     25.47 o 
   2  12  23       57.38       31.15     29.03 o 
   3  12  23       37.61       31.89     29.96 o 
   0  13  23        1.23       33.87     40.87 o 
   1  13  23      112.18      110.41     56.36 o 
   2  13  23       92.36       95.07     42.56 o 
   0   0  24      319.74      323.36     30.91 o 
   1   0  24       12.24       -0.63     21.16 o 
   2   0  24        5.85       19.20     23.62 o 
   3   0  24      486.38      431.57     37.30 o 
   4   0  24       27.52       15.78     24.33 o 
   5   0  24        0.25       27.37     27.72 o 
   6   0  24       22.40       12.63     31.09 o 
   7   0  24       12.22       31.69     60.44 o 
   0   1  24      951.08     1032.93     49.10 o 
   1   1  24        2.09       17.82     13.68 o 
   2   1  24       18.79       21.46     11.78 o 
   3   1  24      180.29      149.54     33.88 o 
   4   1  24      276.51      277.45     25.12 o 
   5   1  24      110.85      199.96     43.55 o 
   6   1  24       32.92       35.93     26.77 o 
   7   1  24      204.00      227.45     28.30 o 
   0   2  24      151.78      997.59    291.67 o 
   1   2  24       42.11       53.41     11.29 o 
   2   2  24      260.15      245.27     30.47 o 
   3   2  24      298.05      262.51     21.98 o 
   4   2  24      242.96      181.64     22.93 o 
   5   2  24       40.91       63.94     21.69 o 
   6   2  24       14.78       26.86     30.74 o 
   7   2  24      122.66      690.71    689.19 o 
   0   3  24        7.51       26.38     21.69 o 
   1   3  24     1832.03     2001.26     46.42 o 
   2   3  24      566.05      544.86     20.66 o 
   3   3  24      894.46      893.76     29.91 o 
   4   3  24      678.57      780.94     90.23 o 
   5   3  24       41.57       40.81     59.17 o 
   6   3  24      116.91      102.87     27.71 o 
   7   3  24       28.90       63.52     26.46 o 
   0   4  24      349.79      399.75     41.35 o 
   1   4  24      647.90      679.83     23.81 o 
   2   4  24     1139.00     1144.77     32.14 o 
   3   4  24      803.80      811.15     38.45 o 
   4   4  24       50.90       52.58     36.75 o 
   5   4  24        8.58       -5.46     47.29 o 
   6   4  24      100.61      138.48     37.03 o 
   7   4  24       20.53      -12.06     34.08 o 
   0   5  24       65.84       35.11     32.50 o 
   1   5  24       17.21       18.03     13.49 o 
   2   5  24        7.18        8.57     16.53 o 
   3   5  24      137.58      110.17     27.98 o 
   4   5  24      189.31      167.68     20.05 o 
   5   5  24      114.89      117.87     25.35 o 
   6   5  24        8.80        2.46     36.36 o 
   0   6  24        4.47       19.63     18.93 o 
   1   6  24        8.51       17.31     19.43 o 
   2   6  24      173.63      188.35     25.22 o 
   3   6  24      120.45      103.78     54.01 o 
   4   6  24      658.15      618.42     53.82 o 
   5   6  24       99.02       90.44     91.16 o 
   6   6  24      241.11      210.72     56.56 o 
   0   7  24      114.03      639.69    337.89 o 
   1   7  24      565.24      638.49     33.10 o 
   2   7  24      226.68      195.83     28.72 o 
   3   7  24       12.50      -23.39     35.02 o 
   4   7  24      140.54      187.95     56.29 o 
   5   7  24       96.00       84.25     31.95 o 
   6   7  24       56.57       45.21     39.72 o 
   0   8  24        2.09       14.96     44.28 o 
   1   8  24       86.02       85.56     21.75 o 
   2   8  24      125.24       96.93     35.19 o 
   3   8  24      111.72      140.75     66.98 o 
   4   8  24      176.33      224.50     30.16 o 
   5   8  24      100.93       58.06    123.53 o 
   0   9  24       19.63      533.13    174.92 o 
   1   9  24       78.61       73.34     20.05 o 
   2   9  24       67.64       42.96     27.31 o 
   3   9  24       28.58      225.30    188.06 o 
   4   9  24       86.87     1334.70    571.70 o 
   5   9  24       97.18      200.66     82.95 o 
   0  10  24       58.66       38.88     56.42 o 
   1  10  24       85.13      130.19     29.62 o 
   2  10  24       29.25       91.99    157.94 o 
   3  10  24       41.68       52.22     28.93 o 
   4  10  24      110.39      132.39     45.49 o 
   0  11  24      103.75      130.98     55.71 o 
   1  11  24       84.82       89.53     31.47 o 
   2  11  24       19.05       18.32     66.23 o 
   3  11  24      102.66       30.49    108.96 o 
   4  11  24       42.63       85.83     99.94 o 
   0  12  24      149.44      101.30     52.19 o 
   1  12  24       73.41       78.58     27.83 o 
   2  12  24       75.27       35.99     33.43 o 
   3  12  24       38.32       31.58    104.79 o 
   0  13  24      124.87      135.36     54.20 o 
   1  13  24       48.55       38.98     38.15 o 
   1   0  25       11.74      120.11     52.54 o 
   2   0  25       40.20       40.34     25.43 o 
   3   0  25       27.76       13.50     19.31 o 
   4   0  25      276.34      273.32     37.72 o 
   5   0  25      110.05      176.85     34.08 o 
   6   0  25      103.15      122.16     36.89 o 
   7   0  25       51.98      249.87     74.07 o 
   0   1  25      297.77      320.61     59.79 o 
   1   1  25       50.88       54.39     31.01 o 
   2   1  25      119.21      131.09     19.11 o 
   3   1  25      203.61      233.27     47.58 o 
   4   1  25      146.76      115.41     37.84 o 
   5   1  25       27.84       17.06     29.76 o 
   6   1  25      195.08      192.30     29.26 o 
   7   1  25       90.67       81.32     28.83 o 
   0   2  25      128.95      159.15     62.55 o 
   1   2  25      204.79      208.35     14.82 o 
   2   2  25       50.78       54.47     17.27 o 
   3   2  25      121.39      100.55     20.95 o 
   4   2  25      264.53      275.27     25.02 o 
   5   2  25      131.69       95.16     47.20 o 
   6   2  25       11.08      159.19    149.30 o 
   7   2  25       55.12       85.92     45.19 o 
   0   3  25       84.92       98.14     33.81 o 
   1   3  25     1992.92     2084.47     47.55 o 
   2   3  25      374.15      385.81     21.16 o 
   3   3  25      112.11      113.87     42.23 o 
   4   3  25      351.63      338.87     30.73 o 
   5   3  25        9.34       11.25     19.65 o 
   6   3  25       92.14      128.31     25.44 o 
   0   4  25      764.15      804.04     41.85 o 
   1   4  25      232.14      232.27     18.95 o 
   2   4  25     1087.76     1112.27     38.61 o 
   3   4  25      679.08      717.93     36.63 o 
   4   4  25      420.90      370.08     31.90 o 
   5   4  25       72.66       -6.07     37.16 o 
   6   4  25        0.07       -4.26     47.51 o 
   0   5  25      603.43      636.96     36.50 o 
   1   5  25      144.41      138.32     24.45 o 
   2   5  25       46.83       64.93     26.05 o 
   3   5  25      121.97       94.63     20.23 o 
   4   5  25       18.24       29.22     20.02 o 
   5   5  25        4.73       22.34     20.08 o 
   6   5  25       42.15       26.50     95.25 o 
   0   6  25       63.78       58.79     19.84 o 
   1   6  25      632.29      614.41     32.03 o 
   2   6  25      138.95      139.97     19.11 o 
   3   6  25       81.55      103.29     24.56 o 
   4   6  25       52.04       63.29     24.65 o 
   5   6  25      165.71      176.41     24.84 o 
   6   6  25       36.91       95.02    164.47 o 
   0   7  25       25.63      -50.36     50.36 o 
   1   7  25      106.28       46.00     53.05 o 
   2   7  25       20.94       56.22     42.11 o 
   3   7  25        0.83      -30.58     70.98 o 
   4   7  25      192.07      176.04     41.55 o 
   5   7  25       20.39       10.58     24.96 o 
   0   8  25      360.64      353.39     44.41 o 
   1   8  25      112.32       70.97     22.89 o 
   2   8  25       24.80       27.98     19.51 o 
   3   8  25       17.16       67.37     81.61 o 
   4   8  25       10.69      -15.08    143.36 o 
   5   8  25       34.87       84.70     37.41 o 
   0   9  25       28.30       -2.16     66.96 o 
   1   9  25      124.55      129.26     28.87 o 
   2   9  25       58.28      128.70    119.32 o 
   3   9  25      128.06      130.61    117.18 o 
   4   9  25      117.30      208.35    298.44 o 
   5   9  25       88.68       65.27     55.89 o 
   0  10  25        9.83        0.58     29.38 o 
   1  10  25        6.34       17.85     29.33 o 
   2  10  25      154.84      118.31     27.39 o 
   3  10  25       75.40      108.89     29.82 o 
   4  10  25      169.31      224.48     48.43 o 
   0  11  25       47.68      110.00     55.63 o 
   1  11  25        4.63      -29.09     83.34 o 
   2  11  25        2.25       19.20     56.96 o 
   3  11  25      122.56      126.40     84.80 o 
   0  12  25       28.62       30.68     49.19 o 
   1  12  25       72.00      117.64     35.13 o 
   2  12  25       24.95       29.53     31.58 o 
   0   0  26      555.11      482.34     32.36 o 
   1   0  26       45.00       -8.25    106.09 o 
   2   0  26       19.07       38.82     22.93 o 
   3   0  26        3.85       28.17     30.02 o 
   4   0  26       13.95       32.89     24.03 o 
   5   0  26       29.83       55.80    171.06 o 
   6   0  26       83.09      154.19    185.37 o 
   0   1  26       14.96       24.00     33.03 o 
   1   1  26       55.36       58.98     45.82 o 
   2   1  26      373.79      363.50     24.90 o 
   3   1  26      152.81      139.03     23.00 o 
   4   1  26       42.77       37.60     29.14 o 
   5   1  26        8.29      -11.17     25.96 o 
   6   1  26       40.94       36.54     62.54 o 
   0   2  26        0.15       88.98     53.62 o 
   1   2  26      439.46      441.37     38.68 o 
   2   2  26       17.41      -13.84     13.84 o 
   3   2  26       69.64       26.30     50.78 o 
   4   2  26       38.10       24.49     24.30 o 
   5   2  26      105.80       67.90     24.89 o 
   6   2  26        5.00       30.70     28.57 o 
   0   3  26      145.42      145.19     31.10 o 
   1   3  26      453.13      474.39     53.04 o 
   2   3  26      656.93      664.03     29.59 o 
   3   3  26      283.28      334.62     30.60 o 
   4   3  26      230.13      242.10     32.36 o 
   5   3  26       48.67       27.00     60.30 o 
   6   3  26      112.37      288.42    424.63 o 
   0   4  26      236.69      247.25     25.59 o 
   1   4  26      190.86      194.34     17.60 o 
   2   4  26     1256.07     1363.71     45.20 o 
   3   4  26      383.19      407.70     54.14 o 
   4   4  26      123.00       98.96     34.87 o 
   5   4  26       13.36      -16.03     36.89 o 
   6   4  26       68.53       61.88     52.93 o 
   0   5  26      191.23      159.39     38.71 o 
   1   5  26      147.32      164.75     17.51 o 
   2   5  26      591.01      666.03     33.79 o 
   3   5  26       17.26        6.61     32.00 o 
   4   5  26        6.82       -6.16     21.46 o 
   5   5  26       84.36       84.56     40.71 o 
   6   5  26       93.98       70.50     74.05 o 
   0   6  26      150.82       85.29     48.00 o 
   1   6  26       40.98       37.52     16.66 o 
   2   6  26       44.49       75.78     29.82 o 
   3   6  26        5.49       11.86     25.36 o 
   4   6  26        2.59      103.76     34.55 o 
   5   6  26       79.13       88.93     20.16 o 
   6   6  26       64.74       70.81     46.23 o 
   0   7  26        9.68      -42.18    103.74 o 
   1   7  26      142.48      144.36     20.81 o 
   2   7  26       86.31      162.86     62.16 o 
   3   7  26       12.93       55.90     66.43 o 
   4   7  26        4.43       23.93     48.05 o 
   5   7  26       36.53       -9.84     59.75 o 
   0   8  26      185.31      174.94     29.48 o 
   1   8  26      127.71      100.53     26.68 o 
   2   8  26      100.75      117.44     25.90 o 
   3   8  26        8.25        4.43     42.86 o 
   4   8  26       91.04       93.62     93.80 o 
   5   8  26       15.29       15.86     24.19 o 
   1   9  26       91.00       30.59     26.49 o 
   2   9  26       28.08       42.93     27.25 o 
   3   9  26      201.85     -210.43    325.55 o 
   4   9  26      126.31      152.95     31.87 o 
   0  10  26       95.22       95.47     38.45 o 
   1  10  26       40.95       41.48     21.27 o 
   2  10  26       13.56       30.69    120.91 o 
   3  10  26       28.67       45.76     50.83 o 
   4  10  26       37.70       40.85    119.80 o 
   0  11  26       81.41       11.29     62.88 o 
   1  11  26      169.09      111.04     29.20 o 
   2  11  26        5.41       75.82     54.91 o 
   3  11  26      297.21      287.50     65.99 o 
   0  12  26       15.76       -2.80     36.95 o 
   1  12  26        4.09       38.65     35.05 o 
   1   0  27      555.70      608.82    143.64 o 
   2   0  27      200.60      210.97     40.96 o 
   3   0  27      610.94      628.49     46.94 o 
   4   0  27       10.46       54.36     38.42 o 
   5   0  27      205.14      176.02    113.72 o 
   6   0  27       36.81     1368.93    547.41 o 
   0   1  27      119.33      100.63     21.98 o 
   1   1  27       66.80       23.57     92.61 o 
   2   1  27     1493.72     1725.56     61.22 o 
   3   1  27      203.16      201.31     31.05 o 
   4   1  27       96.79       70.04     26.01 o 
   5   1  27       37.66      -20.24     38.41 o 
   6   1  27       21.66       22.91     46.36 o 
   0   2  27       12.74       -4.57     19.99 o 
   1   2  27        9.95       65.19     23.39 o 
   2   2  27        7.79      178.39    193.23 o 
   3   2  27      275.82      298.69     94.93 o 
   4   2  27       51.80      246.06    233.12 o 
   5   2  27      118.88       97.45     79.69 o 
   6   2  27        5.10      123.85     46.56 o 
   0   3  27        4.91       -1.52     26.51 o 
   1   3  27      187.64      157.46     17.51 o 
   2   3  27      123.96      100.23     23.71 o 
   3   3  27      113.90      106.21     22.64 o 
   4   3  27       29.35       17.05     18.74 o 
   5   3  27       64.18       72.76     35.83 o 
   6   3  27       21.24       84.86    107.86 o 
   0   4  27       12.21       37.16     26.95 o 
   1   4  27       49.63       69.24     13.97 o 
   2   4  27      331.83      294.46     34.68 o 
   3   4  27       28.84       31.09     32.69 o 
   4   4  27      230.90       90.24     50.44 o 
   5   4  27       12.76       19.87     36.89 o 
   6   4  27       75.22      291.03     73.06 o 
   0   5  27       38.66       79.33     36.35 o 
   1   5  27       86.55       55.87     28.78 o 
   2   5  27       24.93       14.07     20.29 o 
   3   5  27      238.55      264.19     31.38 o 
   4   5  27       35.47       43.42     21.22 o 
   5   5  27       47.63       39.04     28.25 o 
   0   6  27        3.37       13.73     23.75 o 
   1   6  27       60.45       10.13     64.82 o 
   2   6  27       13.79       25.01     17.78 o 
   3   6  27      100.57       72.10     27.93 o 
   4   6  27       62.00       58.17     35.88 o 
   5   6  27       11.36       96.89     50.57 o 
   0   7  27       62.55       -9.81    169.31 o 
   1   7  27       38.45       38.25     18.35 o 
   2   7  27       11.47      109.04    334.16 o 
   3   7  27       44.82        4.81     46.16 o 
   4   7  27       13.74       43.95     55.45 o 
   5   7  27       33.37       36.79     29.36 o 
   0   8  27       56.37       62.97     21.66 o 
   1   8  27        8.21       56.72     25.88 o 
   2   8  27      270.91      254.74     66.24 o 
   3   8  27       35.05       11.66     39.32 o 
   4   8  27       53.63      -17.31     45.68 o 
   0   9  27       35.64      117.55    120.13 o 
   1   9  27       84.72       48.52     33.44 o 
   2   9  27       64.73       56.67     30.12 o 
   3   9  27       15.96       33.15     35.51 o 
   4   9  27       88.74       54.65     27.32 o 
   0  10  27       93.51      113.17     30.85 o 
   1  10  27       53.79       41.01     27.54 o 
   2  10  27      178.44       88.81     34.59 o 
   3  10  27        1.14       13.89     87.88 o 
   0  11  27       52.79      107.75     48.39 o 
   1  11  27       29.44       80.20     32.72 o 
   2  11  27      111.19       80.65    169.69 o 
   0   0  28      226.67      220.65     40.56 o 
   1   0  28      891.52      889.25     43.20 o 
   2   0  28      658.55      657.33     52.50 o 
   3   0  28      343.60      297.77     36.51 o 
   4   0  28        3.10        3.61     34.86 o 
   5   0  28      127.60      141.76     31.94 o 
   6   0  28        2.56      -80.66    128.80 o 
   0   1  28      795.30      834.41     39.62 o 
   1   1  28      215.52      222.61     37.61 o 
   2   1  28      438.27      456.34     63.71 o 
   3   1  28       48.03       73.50     25.91 o 
   4   1  28       60.77       62.68     22.57 o 
   5   1  28      199.51      166.38     29.87 o 
   6   1  28      112.64      109.37     29.01 o 
   0   2  28       23.38       27.23     20.33 o 
   1   2  28       11.21       23.13     18.34 o 
   2   2  28      106.78       51.45     65.21 o 
   3   2  28      814.36      775.50     47.05 o 
   4   2  28      141.45      115.38     39.96 o 
   5   2  28       16.15      159.70    190.29 o 
   6   2  28        3.07       26.00     66.97 o 
   0   3  28        8.94       38.19     67.77 o 
   1   3  28       23.13        0.97     14.93 o 
   3   3  28      271.20      289.23     26.41 o 
   4   3  28       62.18       33.89     43.80 o 
   5   3  28       33.13      -37.22     38.26 o 
   6   3  28       28.42       25.56    110.44 o 
   0   4  28       86.83       93.41     26.21 o 
   1   4  28      243.20      303.66     36.70 o 
   2   4  28       53.05       44.54     22.40 o 
   3   4  28       36.64       42.57     33.08 o 
   4   4  28      176.89       99.85     37.83 o 
   5   4  28       63.22       42.39     60.72 o 
   0   5  28        0.11      -31.50     53.74 o 
   1   5  28        5.48       18.30     17.06 o 
   2   5  28      201.90      217.36     22.21 o 
   3   5  28       75.59       22.12     25.08 o 
   4   5  28      158.69      179.06     24.67 o 
   5   5  28       15.14       35.06     27.42 o 
   0   6  28      264.74      303.87     53.80 o 
   1   6  28       28.12       66.02     23.12 o 
   2   6  28       62.30       61.61     20.29 o 
   3   6  28      226.58      266.43     40.93 o 
   4   6  28       62.96       82.50     34.70 o 
   5   6  28       92.94       92.97     35.48 o 
   0   7  28       51.24      129.39    151.95 o 
   1   7  28       41.27       24.04     17.17 o 
   2   7  28       12.92       25.21     21.46 o 
   3   7  28       34.18       31.23     30.17 o 
   4   7  28      137.53      116.07     66.56 o 
   0   8  28        2.67      -23.08     25.91 o 
   1   8  28       45.62       49.25     21.06 o 
   2   8  28       29.76       20.46     55.60 o 
   3   8  28       29.23       84.78    104.98 o 
   4   8  28      103.70       82.60     59.16 o 
   0   9  28       42.69       53.68     38.54 o 
   1   9  28        6.64       12.09     43.27 o 
   2   9  28       29.17       17.71     48.23 o 
   3   9  28      138.36      152.08     58.89 o 
   0  10  28      287.00      296.38     88.13 o 
   1  10  28        7.39       21.33     26.02 o 
   2  10  28       30.90       69.36     37.47 o 
   0  11  28       85.71      121.95     81.76 o 
   1  11  28      210.30      214.26     38.74 o 
   1   0  29      607.54      689.43     35.07 o 
   2   0  29        9.33       42.87     45.79 o 
   3   0  29       22.69      568.90    452.73 o 
   4   0  29       51.12       80.34    177.30 o 
   5   0  29        0.30      135.54    119.67 o 
   0   1  29        7.05       27.58     27.49 o 
   1   1  29      113.65      125.75     35.88 o 
   2   1  29     1008.47     1039.95    134.10 o 
   3   1  29       24.50       33.95     31.99 o 
   4   1  29       71.95       93.27     19.27 o 
   5   1  29        4.82       19.59     23.45 o 
   0   2  29      138.43       31.40    225.70 o 
   1   2  29      174.69      207.81     21.08 o 
   2   2  29       28.43       17.57     21.48 o 
   3   2  29       34.60       81.25     21.84 o 
   4   2  29       51.51       27.62     62.60 o 
   5   2  29       62.05      -13.50    250.73 o 
   0   3  29        0.23       -1.08     19.92 o 
   1   3  29      200.47      221.25     41.16 o 
   2   3  29      301.20      359.24     36.56 o 
   3   3  29      193.20      238.49     44.16 o 
   4   3  29       94.51      178.58     31.51 o 
   5   3  29        4.28      347.99    508.19 o 
   0   4  29      135.16      131.01     23.70 o 
   1   4  29       76.99       85.42     43.22 o 
   2   4  29       64.18       72.71     38.97 o 
   3   4  29       89.97      125.05     33.42 o 
   4   4  29       93.75      115.45     26.35 o 
   5   4  29       61.92        8.88     34.84 o 
   0   5  29      123.06      106.56     48.13 o 
   1   5  29      185.16      172.20     17.28 o 
   2   5  29       69.63       63.70     22.70 o 
   3   5  29        2.19       -7.15     25.90 o 
   4   5  29       74.84      103.30     26.16 o 
   5   5  29       33.24       35.43     32.03 o 
   0   6  29       67.95       27.59    207.54 o 
   1   6  29      213.76      139.69     34.53 o 
   2   6  29      257.63      258.07     28.11 o 
   3   6  29      105.11       51.49     35.12 o 
   4   6  29       97.34       98.74     37.02 o 
   0   7  29        4.21       95.34     52.45 o 
   1   7  29       94.81       55.70     21.52 o 
   2   7  29       19.23       -0.04     27.91 o 
   3   7  29      166.25      179.23     44.59 o 
   4   7  29       51.29       66.20     30.20 o 
   0   8  29       29.05      -23.96     23.96 o 
   1   8  29       11.34        9.40     31.83 o 
   2   8  29       21.24      155.85    125.31 o 
   3   8  29      410.72      426.88     61.54 o 
   4   8  29      114.77      131.44     61.47 o 
   0   9  29      136.80      139.35     36.20 o 
   1   9  29       13.01       34.04     36.18 o 
   2   9  29       43.76       79.88     32.31 o 
   3   9  29       60.72       46.18     57.06 o 
   0  10  29       96.05      101.62     49.50 o 
   1  10  29      163.92      187.26     36.68 o 
   2  10  29       48.17     -102.77    124.53 o 
   0   0  30      291.47      546.44    358.51 o 
   1   0  30     1354.03     1501.86     49.52 o 
   2   0  30      630.63      604.64     40.56 o 
   3   0  30        6.42      559.18    477.81 o 
   4   0  30       18.37      148.72    392.60 o 
   5   0  30        5.16      134.58    114.59 o 
   0   1  30       18.64       27.10     23.91 o 
   1   1  30      361.00      394.91     23.55 o 
   2   1  30      271.70      266.72     51.94 o 
   3   1  30      188.36      197.75     31.21 o 
   4   1  30        5.17        9.73     25.91 o 
   5   1  30       24.82      109.24     39.30 o 
   0   2  30      259.03      314.01    134.24 o 
   1   2  30      967.86      978.45     32.45 o 
   2   2  30      179.09      196.04     52.21 o 
   3   2  30      210.02      236.17     26.37 o 
   4   2  30        7.51      -25.35     25.35 o 
   5   2  30       52.29       40.39     45.72 o 
   0   3  30       16.17       17.58     48.26 o 
   1   3  30       23.59       18.84     24.44 o 
   2   3  30       66.05       -5.32     36.18 o 
   3   3  30        2.68       61.84     55.89 o 
   4   3  30        8.53      -12.10     55.54 o 
   5   3  30        8.41      -23.55     45.81 o 
   0   4  30       10.78      -31.10     43.00 o 
   1   4  30       26.09       41.76     20.64 o 
   2   4  30      136.14      257.16     63.19 o 
   3   4  30       26.88       25.87     26.59 o 
   4   4  30       94.07      100.22     26.80 o 
   5   4  30      112.94      119.43     33.19 o 
   0   5  30      237.69      205.28     49.39 o 
   1   5  30        4.73       17.84     24.52 o 
   2   5  30       38.42       48.21     29.63 o 
   3   5  30        4.72        7.17     27.76 o 
   4   5  30       50.65       99.17     30.92 o 
   0   6  30        6.70       33.90     33.34 o 
   1   6  30        9.03      280.78    132.76 o 
   2   6  30       12.81      -15.36     21.31 o 
   3   6  30       70.71       33.62     36.86 o 
   4   6  30       21.14        0.41     41.27 o 
   0   7  30       48.04      101.33     89.85 o 
   1   7  30       55.48       34.47     20.73 o 
   2   7  30       89.21       81.26     81.96 o 
   3   7  30       15.75       -3.30     28.41 o 
   4   7  30      110.83      108.56     31.87 o 
   0   8  30       40.01       55.68     30.43 o 
   1   8  30       38.76       46.64     97.77 o 
   2   8  30       20.98       -3.90     47.84 o 
   3   8  30       19.76       19.73     86.06 o 
   0   9  30        4.87       12.74     32.81 o 
   1   9  30        8.62       -9.94     30.42 o 
   2   9  30       46.22       16.39     50.55 o 
   0  10  30        7.01       40.04     58.11 o 
   1   0  31       14.62      172.12    149.96 o 
   2   0  31      560.97      673.87     52.87 o 
   3   0  31        0.94       10.75     50.80 o 
   4   0  31      123.41      126.87     53.42 o 
   5   0  31        5.94       -2.63     52.13 o 
   0   1  31       81.43      156.29     80.99 o 
   1   1  31      953.30     1133.67     36.93 o 
   2   1  31      124.19      444.41    452.52 o 
   3   1  31      400.41      472.67     51.27 o 
   4   1  31        7.68       12.37     34.00 o 
   5   1  31       55.66       50.20     63.93 o 
   0   2  31      252.75      297.71     42.29 o 
   1   2  31      120.27       59.63     39.50 o 
   2   2  31      107.79       99.59     50.43 o 
   3   2  31       40.42       31.28     25.29 o 
   4   2  31       36.76      161.04    119.23 o 
   5   2  31       13.65       49.82     27.01 o 
   0   3  31       31.08       15.18     27.78 o 
   1   3  31      226.47      263.53     34.08 o 
   2   3  31      158.10      230.73    107.19 o 
   3   3  31       58.82        3.24     40.94 o 
   4   3  31        3.49      -48.74     53.62 o 
   0   4  31       74.02       70.81     33.89 o 
   1   4  31      112.76       95.74     32.15 o 
   2   4  31        5.51       19.83     33.35 o 
   3   4  31       71.55      102.62     64.25 o 
   4   4  31        5.86        8.16     27.96 o 
   0   5  31       99.93       72.41     27.02 o 
   1   5  31      108.99      103.15     31.59 o 
   2   5  31       11.01       29.42     36.10 o 
   3   5  31       15.13       23.68     65.74 o 
   4   5  31       21.82       15.59     30.88 o 
   0   6  31       10.62       14.71     27.17 o 
   1   6  31       58.48       71.16     56.87 o 
   2   6  31       17.17       99.48     99.94 o 
   3   6  31       85.95       56.71     30.82 o 
   4   6  31       16.66       70.63     36.75 o 
   0   7  31       36.60       -9.64     51.53 o 
   1   7  31       12.74       15.61     96.41 o 
   2   7  31       49.80       75.98     33.18 o 
   3   7  31       32.01       47.49     37.30 o 
   0   8  31       49.93       63.59     30.36 o 
   1   8  31      115.04      387.80    113.83 o 
   2   8  31       34.09       91.21     97.59 o 
   0   9  31      209.18      258.81     41.20 o 
   1   9  31       17.86       51.58     45.24 o 
   0   0  32       83.02      143.85     44.24 o 
   1   0  32      132.16     -235.05    370.71 o 
   2   0  32      135.10      144.45    114.26 o 
   3   0  32       35.49       18.43     39.10 o 
   4   0  32       31.31       32.75     74.64 o 
   0   1  32      321.68      339.58    205.23 o 
   1   1  32      210.63       78.06     80.86 o 
   2   1  32      147.35      448.74    609.07 o 
   3   1  32      109.74      226.18     92.83 o 
   4   1  32       34.53       34.27     40.37 o 
   0   2  32      483.19      544.80     72.67 o 
   1   2  32       26.44       60.57     24.32 o 
   2   2  32      217.45      270.40     72.46 o 
   3   2  32       20.23       44.79     35.20 o 
   4   2  32      100.37       57.94     95.70 o 
   0   3  32        0.59       16.72     37.31 o 
   1   3  32       40.70       16.64     27.71 o 
   2   3  32       94.47      121.47     32.00 o 
   3   3  32      157.88      127.46     40.14 o 
   4   3  32        0.40       25.54     39.10 o 
   0   4  32        7.94      -18.05     25.65 o 
   1   4  32       34.33       46.28     52.02 o 
   2   4  32       34.79       -0.83     64.62 o 
   3   4  32       48.92      100.32     34.52 o 
   4   4  32        3.96       60.04     76.00 o 
   0   5  32        0.12      -35.42     72.05 o 
   1   5  32        9.45        2.67     20.32 o 
   2   5  32        3.44        8.62     29.32 o 
   3   5  32       16.29       27.54     27.60 o 
   0   6  32        1.92        6.21     42.30 o 
   1   6  32        1.62      -32.18     32.18 o 
   2   6  32       61.08       86.92     25.40 o 
   3   6  32      223.24      238.18     34.50 o 
   0   7  32       22.38       82.63     39.36 o 
   1   7  32       13.39      -21.88     30.18 o 
   2   7  32       22.34       28.32     31.13 o 
   0   8  32      156.85      174.79     35.73 o 
   1   8  32       26.48       -7.68    112.33 o 
   1   0  33       11.69      112.80     67.11 o 
   2   0  33        5.37      225.20    144.90 o 
   3   0  33      207.79      235.12     39.97 o 
   4   0  33       14.69       26.09     53.26 o 
   0   1  33       26.09      -22.11    238.94 o 
   1   1  33      454.52      548.29     32.44 o 
   2   1  33      193.84      172.36     63.67 o 
   3   1  33       37.49        4.06     32.39 o 
   4   1  33       18.25       18.98    134.70 o 
   0   2  33        6.96        4.29     33.46 o 
   1   2  33       44.39       65.35     50.64 o 
   2   2  33      241.76      239.12     34.36 o 
   3   2  33       55.10       32.35     35.29 o 
   4   2  33      116.09       99.26     28.48 o 
   0   3  33       35.78       46.09     25.53 o 
   1   3  33       45.65       49.02     24.06 o 
   2   3  33      352.32      361.36     51.53 o 
   3   3  33       40.60      152.62     63.60 o 
   0   4  33       15.51       28.29     30.17 o 
   1   4  33       28.85        4.79     51.58 o 
   2   4  33       58.21       39.97    129.25 o 
   3   4  33       36.48       45.43    148.86 o 
   0   5  33       13.22       43.91     80.84 o 
   1   5  33       37.75       47.40     22.04 o 
   2   5  33      114.25      104.28     26.11 o 
   3   5  33       41.35      107.22     28.54 o 
   0   6  33       55.20       66.96     34.63 o 
   1   6  33        9.90        9.56     41.76 o 
   2   6  33       65.52      122.59     43.63 o 
   0   7  33        0.17      -37.44     43.09 o 
   1   7  33       55.36       34.61     30.55 o 
   0   0  34      402.59      401.45     59.61 o 
   1   0  34       52.79      -10.00     56.43 o 
   2   0  34        0.73       79.67    105.06 o 
   3   0  34       27.65      144.74    128.85 o 
   0   1  34      376.97      517.02     62.57 o 
   1   1  34      163.11      187.77     33.93 o 
   2   1  34       29.80       32.21     33.90 o 
   3   1  34      180.50      211.35     66.45 o 
   0   2  34       20.64       71.97     35.33 o 
   1   2  34      156.05      175.35     33.26 o 
   2   2  34       57.26       91.55    162.21 o 
   3   2  34      260.79      273.46     31.65 o 
   0   3  34      505.29      488.73     43.56 o 
   1   3  34      183.51      189.34     46.21 o 
   2   3  34       92.51      186.69     48.79 o 
   3   3  34        5.66      -33.65    103.65 o 
   0   4  34        0.89       19.44     23.61 o 
   1   4  34      204.90      152.34     40.86 o 
   2   4  34       14.86     1273.36    477.62 o 
   3   4  34       16.96       10.34     41.21 o 
   0   5  34      139.79       50.25    189.78 o 
   1   5  34        6.19      -35.39     78.78 o 
   2   5  34       42.81       -5.39     93.64 o 
   0   6  34        9.13       -3.59     34.04 o 
   1   6  34       41.32      287.51     87.16 o 
   1   0  35        0.22        6.96     36.78 o 
   2   0  35       41.10       34.35    106.31 o 
   3   0  35        7.33      -63.25     67.42 o 
   0   1  35        8.29       33.65     32.18 o 
   1   1  35       32.94      -40.84    151.66 o 
   2   1  35       52.03       19.66     54.84 o 
   0   2  35      118.71      214.04    121.38 o 
   1   2  35      206.27      107.80    139.45 o 
   2   2  35       26.82      -49.54    127.33 o 
   0   3  35      407.11      352.07     49.93 o 
   1   3  35      192.38      157.78     41.63 o 
   2   3  35       96.40      125.84     32.30 o 
   0   4  35       25.93       -4.73     25.90 o 
   1   4  35       46.94       69.11     48.55 o 
   2   4  35       10.83       14.12     23.36 o 
   0   5  35      150.73      194.59     56.11 o 
   1   5  35       35.35       84.82     52.71 o 
   0   0  36       28.54      681.23    571.80 o 
   1   0  36        0.01      -49.19     49.89 o 
   2   0  36       31.27      103.28     88.43 o 
   0   1  36       35.61       17.62     59.76 o 
   1   1  36       14.93     -120.87    467.54 o 
   2   1  36       47.94      -94.29    127.42 o 
   0   2  36       53.15      401.05    190.11 o 
   1   2  36      124.44      213.45     47.39 o 
   0   3  36        5.11      -54.52     54.52 o 
   1   3  36       31.86       45.66     45.81 o 
                                                 
